# Supplementary material for: A mutated rabbit defensin NP-1 produced by Chlorella ellipsoidea can improve the growth performance of broiler chickens
Source: Sci Rep. 2019 Sep 4;9:12778. doi: 10.1038/s41598-019-49252-4 (PMC6726607; doi:10.1038/s41598-019-49252-4)
Supplement: Supplementary file 1 — Dataset 1 [file 41598_2019_49252_MOESM1_ESM.xlsx]

## Sheet: Table S1
Table S1 The detectable bacterial species from the boiler duodenum based on the 16S rDNA analysis at the phylum level
Phylum	1‰TMP		CK+		CK-		p-value (t-test )
	Mean	sd	mean	sd	mean	sd	1‰TMP vs CK-	1‰TMP vs CK+	CK+vs CK-
Actinobacteria	0.00779732	0.00559761	0.00497634	0.00679473	0.0130372	0.0146108	0.383819	0.369857	0.615932
Bacteroidetes	0.000584616	0.000680242	0.00061168	0.000864652	0.000256879	0.000273961	0.437814	0.481524	0.96496
Chloroflexi	6.04675e-06	8.84983e-06	0	0	3.57148e-05	1.97773e-05	0.0359641	-	-
Cyanobacteria	0.0062953	0.00896447	0.0159265	0.0172533	0.00843863	0.0101071	0.784194	0.138596	0.384845
Deinococcus-Thermus	2.01764e-05	2.29668e-05	6.08627e-05	8.82071e-05	1.23862e-05	1.58825e-05	0.154049	0.322795	0.422233
Firmicutes	0.798827	0.0686093	0.692937	0.144783	0.611956	0.156728	0.0301052	0.540703	0.264222
Other	0.00136656	0.00237626	0.00167411	0.00151896	0.00335166	0.0047306	0.508492	0.334112	0.846535
Proteobacteria	0.154712	0.097064	0.276404	0.139519	0.345617	0.163784	0.0410974	0.598753	0.219621
Synergistetes	1.27117e-05	2.11779e-05	2.15923e-05	2.18273e-05	1.84447e-05	3.37066e-05	0.796835	0.891464	0.27359
TM7	9.31409e-06	9.07221e-06	0	0	1.66055e-05	2.56364e-05	0.533062	-	-
Verrucomicrobia	6.35271e-05	3.30955e-05	4.34429e-05	4.6507e-05	1.16928e-05	1.12394e-05	0.042458	0.280476	0.290934
Note: Mean, the average sum of the ratios of one phylum in 10 samples in one treatment. Data were shown as mean +/-SD, n=5. The significant differences among treatments were evaluated by T-test and p-values less than 0.05 in red marker. NA, it not be detected.
