# Supplementary material for: A mutated rabbit defensin NP-1 produced by Chlorella ellipsoidea can improve the growth performance of broiler chickens
Source: Sci Rep. 2019 Sep 4;9:12778. doi: 10.1038/s41598-019-49252-4 (PMC6726607; doi:10.1038/s41598-019-49252-4)
Supplement: Supplementary file 2 — Dataset 2 [file 41598_2019_49252_MOESM2_ESM.xlsx]

## Sheet: Table S2
Table S2 The detectable bacterial species from the boiler duodenum based on the 16S rDNA analysis at the genus level
Taxon					1‰TMP		CK+		CK-		p-value (t-test )
Phylum	Class	Order	Family	Genus	Mean	sd	mean	sd	mean	sd	1‰TMP vs CK-	CK+vs CK-	1‰TMP vs CK+
Firmicutes	Bacilli	Lactobacillales	Lactobacillaceae	Lactobacillus	0.741842	0.0732136	0.578094	0.175808	0.50873	0.165282	0.020402	0.538351	0.0907483
Firmicutes	Bacilli	Lactobacillales	Leuconostocaceae	Weissella	0.000568647	0.000424583	0.00183679	0.00170827	0.000898143	0.000557948	0.324033	0.27646	0.145858
Firmicutes	Bacilli	Lactobacillales	Aerococcaceae	Facklamia	0.000327389	0.000193024	0.000218971	0.000424648	0.00207373	0.00308811	0.242482	0.220031	0.617324
Firmicutes	Bacilli	Bacillales	Staphylococcaceae	Jeotgalicoccus	0.000600677	0.000669791	0.000326798	0.00059931	0.00203986	0.00148446	0.0835597	0.0436664	0.514862
Firmicutes	Bacilli	Lactobacillales	Aerococcaceae	Aerococcus	0.000270881	0.000182847	0.00018582	0.000325052	0.00114038	0.00135676	0.193334	0.164569	0.623822
Firmicutes	Bacilli	Lactobacillales	Lactobacillaceae	Other	0.0427871	0.00863988	0.100298	0.0332817	0.0756981	0.0244826	0.0219963	0.21976	0.00570558
Firmicutes	Bacilli	Bacillales	Bacillaceae	Exiguobacterium	0.00528634	0.00401467	0.00691914	0.00504865	0.00789373	0.00378447	0.321493	0.738712	0.586897
Proteobacteria	Gammaproteobacteria	Pseudomonadales	Pseudomonadaceae	Other	0.0757551	0.053876	0.0922779	0.0653475	0.102005	0.0494823	0.445503	0.797447	0.6742
Proteobacteria	Gammaproteobacteria	Enterobacteriales	Enterobacteriaceae	Serratia	0.0684911	0.0432202	0.162234	0.069872	0.215322	0.104369	0.0196959	0.372257	0.0341028
Proteobacteria	Gammaproteobacteria	Enterobacteriales	Enterobacteriaceae	Other	0.00857098	0.00562725	0.021022	0.00903614	0.0270666	0.0136354	0.0230649	0.432591	0.0308694
Actinobacteria	Actinobacteria	Actinomycetales	Corynebacteriaceae	Corynebacterium	0.0060699	0.00428645	0.00433037	0.00598574	0.00970682	0.0107583	0.50245	0.357415	0.611608
Cyanobacteria	Cyanobacteria	Chloroplast	Streptophyta	Other	0.0052448	0.00842376	0.0159265	0.0172533	0.00843863	0.0101071	0.602065	0.426704	0.248707
Firmicutes	Bacilli	Bacillales	Staphylococcaceae	Staphylococcus	0.00173089	0.00127851	0.000949755	0.00122376	0.00360778	0.00138891	0.0568992	0.01241	0.352578
Firmicutes	Bacilli	Lactobacillales	Aerococcaceae	Globicatella	0.00150733	0.00208177	0.000332297	0.000645047	0.00363591	0.00684578	0.524638	0.314013	0.262424
Actinobacteria	Actinobacteria	Actinomycetales	Other	Other	0.000955987	0.00194844	0.000321197	0.000430924	0.00166108	0.00319341	0.684514	0.379687	0.497106
Firmicutes	Bacilli	Lactobacillales	Enterococcaceae	Other	0.000667751	0.000396718	0.000446816	0.000605521	0.000845185	0.00121667	0.764458	0.530568	0.51423
Firmicutes	Clostridia	Clostridiales	Peptostreptococcaceae	Sporacetigenium	0.000373338	0.00044998	0.000650063	0.000935922	0.000193001	0.000101445	0.407484	0.309267	0.567746
Firmicutes	Clostridia	Clostridiales	Incertae Sedis XI	Gallicola	0.000327809	0.000440301	9.97502e-05	6.90001e-05	0.000688428	0.0013852	0.594214	0.370357	0.285606
Firmicutes	Clostridia	Clostridiales	Lachnospiraceae	Other	0.000290295	0.000188202	0.000428287	0.000380291	0.000633464	0.000550883	0.223945	0.512471	0.487838
Firmicutes	Bacilli	Lactobacillales	Streptococcaceae	Lactococcus	0.000219764	0.000124274	0.000324225	0.000146268	0.00025547	0.000240456	0.77552	0.599793	0.258283
Proteobacteria	Gammaproteobacteria	Pseudomonadales	Moraxellaceae	Acinetobacter	0.000204953	0.000132418	0.000211928	0.000189954	0.000185317	0.000125883	0.816125	0.800595	0.947951
Firmicutes	Clostridia	Clostridiales	Other	Other	0.000187333	8.48464e-05	0.000192209	0.000231953	0.000568078	0.0004335	0.0900837	0.125737	0.965865
Proteobacteria	Gammaproteobacteria	Pseudomonadales	Pseudomonadaceae	Pseudomonas	0.000178472	0.000104683	0.000169698	9.46382e-05	0.000149745	4.61624e-05	0.589863	0.682928	0.892868
Firmicutes	Clostridia	Clostridiales	Incertae Sedis XIV	Blautia	0.000140515	6.69285e-05	0.000273762	0.000196296	0.00033157	0.000240366	0.125217	0.687977	0.188749
Firmicutes	Clostridia	Clostridiales	Ruminococcaceae	Faecalibacterium	0.000139671	5.04091e-05	0.000231238	0.000373575	0.000237163	0.000152037	0.21061	0.974602	0.601817
Proteobacteria	Gammaproteobacteria	Pseudomonadales	Moraxellaceae	Enhydrobacter	0.000112431	6.22211e-05	0.000104546	0.000121369	0.000158088	0.000291731	0.740977	0.714618	0.900337
Firmicutes	Bacilli	Lactobacillales	Streptococcaceae	Streptococcus	9.4443e-05	4.94587e-05	0.000120209	2.56338e-05	8.60551e-05	4.85335e-05	0.793497	0.201573	0.331273
Firmicutes	Clostridia	Clostridiales	Ruminococcaceae	Other	8.36462e-05	3.48698e-05	0.000226289	0.000277776	0.000245053	0.000202533	0.117127	0.905869	0.287533
Firmicutes	Clostridia	Clostridiales	Lachnospiraceae	Coprococcus	3.82436e-05	1.61036e-05	7.97456e-05	6.20103e-05	0.000151908	0.000151558	0.133953	0.353298	0.185511
Proteobacteria	Gammaproteobacteria	Oceanospirillales	Halomonadaceae	Other	2.85844e-05	1.5038e-05	1.85458e-05	7.50243e-06	3.43852e-05	1.75435e-05	0.589927	0.100508	0.218404
Firmicutes	Bacilli	Bacillales	Other	Other	0.000317422	0.000359659	6.72038e-05	9.29397e-05	0.000632608	0.000719886	0.40667	0.119722	0.170443
Actinobacteria	Actinobacteria	Actinomycetales	Dermabacteraceae	Brachybacterium	0.000183167	0.000205986	2.08265e-05	2.92432e-05	0.000327258	0.000331162	0.432665	0.0732392	0.119176
Proteobacteria	Gammaproteobacteria	Enterobacteriales	Enterobacteriaceae	Escherichia/Shigella	0.000170681	0.000128275	0.000112828	0.000121636	8.62333e-05	0.000111754	0.299274	0.728155	0.485178
Firmicutes	Clostridia	Clostridiales	Ruminococcaceae	Subdoligranulum	6.43399e-05	6.50959e-05	8.50755e-05	9.00284e-05	0.000144311	0.000157654	0.325092	0.486457	0.687399
Proteobacteria	Betaproteobacteria	Burkholderiales	Comamonadaceae	Other	4.07496e-05	3.74942e-05	4.50609e-05	3.77877e-05	6.57017e-05	6.26969e-05	0.466936	0.545959	0.860793
Firmicutes	Clostridia	Clostridiales	Incertae Sedis XI	Anaerococcus	8.51812e-05	0.000118111	3.41538e-05	2.85317e-05	4.11703e-05	4.35766e-05	0.456898	0.770927	0.375195
Proteobacteria	Alphaproteobacteria	Rhizobiales	Brucellaceae	Pseudochrobactrum	8.32202e-05	8.13243e-05	1.64278e-05	1.36058e-05	9.83623e-05	0.000123938	0.825059	0.179914	0.107672
Firmicutes	Clostridia	Clostridiales	Ruminococcaceae	Butyricicoccus	3.77407e-05	1.91554e-05	5.66392e-05	7.55597e-05	7.58649e-05	6.1467e-05	0.222053	0.670638	0.602505
Firmicutes	Bacilli	Lactobacillales	Enterococcaceae	Enterococcus	3.40649e-05	1.88642e-05	4.8201e-05	9.4782e-05	5.4237e-05	4.89381e-05	0.414807	0.902435	0.752002
Proteobacteria	Alphaproteobacteria	Sphingomonadales	Other	Other	2.27684e-05	2.90972e-05	2.49525e-05	2.13333e-05	4.17414e-05	3.00518e-05	0.340167	0.338185	0.895672
Firmicutes	Bacilli	Lactobacillales	Enterococcaceae	Vagococcus	0.000149203	0.000265084	2.16383e-05	2.59362e-05	0.000108769	0.000179292	0.784717	0.313525	0.315441
Verrucomicrobia	Verrucomicrobiae	Verrucomicrobiales	Verrucomicrobiaceae	Akkermansia	6.35271e-05	3.30955e-05	4.34429e-05	4.6507e-05	1.16928e-05	1.12394e-05	0.010601	0.176146	0.454088
Bacteroidetes	Bacteroidia	Bacteroidales	Porphyromonadaceae	Barnesiella	2.29073e-05	2.12223e-05	5.99368e-05	7.30708e-05	5.86757e-05	5.65182e-05	0.221824	0.976396	0.308206
Proteobacteria	Betaproteobacteria	Burkholderiales	Alcaligenaceae	Oligella	0.00042745	0.000685052	1.03766e-05	1.03128e-05	9.2072e-05	0.000124332	0.312838	0.181288	0.210548
Actinobacteria	Actinobacteria	Actinomycetales	Brevibacteriaceae	Brevibacterium	0.000162128	0.000212064	2.22182e-05	3.85718e-05	0.000614349	0.000622506	0.162698	0.0665256	0.184715
Proteobacteria	Betaproteobacteria	Burkholderiales	Alcaligenaceae	Other	0.000106173	8.22757e-05	1.81284e-05	2.12033e-05	0.000101461	0.000145065	0.951172	0.23944	0.0491383
Firmicutes	Bacilli	Bacillales	Bacillaceae	Other	0.00010172	0.000129017	3.12217e-05	6.37586e-05	0.000259413	0.000308734	0.322754	0.144201	0.305225
Actinobacteria	Actinobacteria	Actinomycetales	Dietziaceae	Dietzia	9.59649e-05	8.27634e-05	4.89573e-05	7.62008e-05	0.000131151	0.000132011	0.627199	0.262354	0.377474
Actinobacteria	Actinobacteria	Actinomycetales	Microbacteriaceae	Other	9.13111e-05	6.1297e-05	4.0758e-05	7.91093e-05	0.000252932	0.000379918	0.375164	0.256289	0.291405
Firmicutes	Erysipelotrichi	Erysipelotrichales	Erysipelotrichaceae	Other	2.75307e-05	2.42685e-05	1.22142e-05	1.14436e-05	3.20716e-05	2.99863e-05	0.79904	0.203907	0.237601
Proteobacteria	Alphaproteobacteria	Rhizobiales	Rhizobiaceae	Rhizobium	2.6827e-05	4.08776e-05	1.71278e-05	6.79591e-06	2.68835e-05	2.61834e-05	0.997986	0.44331	0.614896
Firmicutes	Other	Other	Other	Other	2.04442e-05	1.54135e-05	3.36018e-05	5.35685e-05	4.42813e-05	4.92663e-05	0.332017	0.751243	0.611953
Deinococcus-Thermus	Deinococci	Deinococcales	Deinococcaceae	Deinococcus	2.01764e-05	2.29668e-05	6.08627e-05	8.82071e-05	1.23862e-05	1.58825e-05	0.55011	0.261019	0.347447
Proteobacteria	Deltaproteobacteria	Desulfovibrionales	Desulfovibrionaceae	Lawsonia	1.70399e-05	7.15717e-06	2.3888e-05	3.76061e-05	2.1901e-05	1.55435e-05	0.543029	0.915741	0.699617
Actinobacteria	Actinobacteria	Actinomycetales	Corynebacteriaceae	Other	0.000140819	0.000292129	7.46597e-05	0.000141074	8.15585e-05	0.000101573	0.679631	0.93147	0.6605
Actinobacteria	Actinobacteria	Actinomycetales	Microbacteriaceae	Leucobacter	5.25282e-05	4.02214e-05	2.62631e-05	4.71178e-05	0.000190647	0.000371372	0.432322	0.354908	0.370871
Bacteroidetes	Bacteroidia	Bacteroidales	Porphyromonadaceae	Parabacteroides	2.94079e-05	3.70887e-05	2.04809e-05	1.94472e-05	2.20245e-05	2.44658e-05	0.719855	0.914781	0.646355
Firmicutes	Clostridia	Clostridiales	Veillonellaceae	Other	2.71865e-05	2.74711e-05	7.09441e-05	5.36494e-05	1.31268e-05	1.58788e-05	0.350796	0.0496351	0.143172
Bacteroidetes	Bacteroidia	Bacteroidales	Other	Other	2.55313e-05	2.94137e-05	4.92017e-05	4.74098e-05	6.81345e-06	9.89201e-06	0.214357	0.0860454	0.370567
Bacteroidetes	Bacteroidia	Bacteroidales	Bacteroidaceae	Bacteroides	2.54189e-05	3.09291e-05	5.55736e-05	7.60172e-05	1.79902e-05	1.62731e-05	0.647279	0.311189	0.435101
Proteobacteria	Alphaproteobacteria	Sphingomonadales	Sphingomonadaceae	Novosphingobium	1.24223e-05	1.70483e-05	2.1722e-05	2.03993e-05	2.34393e-05	1.43299e-05	0.300813	0.881397	0.456625
Firmicutes	Clostridia	Clostridiales	Ruminococcaceae	Oscillibacter	7.3605e-06	7.1739e-06	3.18939e-05	3.15791e-05	2.20245e-05	2.44658e-05	0.234386	0.595743	0.128714
Firmicutes	Bacilli	Lactobacillales	Other	Other	9.93979e-05	0.000111642	3.62371e-05	8.10287e-05	0.000304344	0.000495389	0.393181	0.266568	0.335886
Bacteroidetes	Bacteroidia	Bacteroidales	Prevotellaceae	Other	1.8957e-05	2.88962e-05	0.000115783	0.000220294	1.677e-05	1.15641e-05	0.879045	0.344941	0.358363
Actinobacteria	Actinobacteria	Actinomycetales	Nocardiaceae	Gordonia	1.63996e-05	1.90291e-05	1.26085e-05	1.16462e-05	4.03081e-05	6.53505e-05	0.454822	0.378079	0.713863
Bacteroidetes	Other	Other	Other	Other	1.52233e-05	1.53836e-05	3.88991e-05	4.56261e-05	1.28388e-05	1.37918e-05	0.802868	0.256294	0.303532
Firmicutes	Bacilli	Bacillales	Planococcaceae	Kurthia	5.0834e-06	7.10444e-06	1.31316e-05	2.35589e-05	5.13723e-05	3.90801e-05	0.0313329	0.0978219	0.485432
Firmicutes	Clostridia	Clostridiales	Incertae Sedis XI	Helcococcus	0.000188069	0.0003854	8.0877e-06	1.11737e-05	4.31761e-05	8.4944e-05	0.435449	0.386555	0.327088
Proteobacteria	Betaproteobacteria	Burkholderiales	Alcaligenaceae	Alcaligenes	6.67279e-05	6.8188e-05	5.88414e-06	8.40989e-06	5.07723e-06	7.07448e-06	0.079168	0.873661	0.0830196
Firmicutes	Bacilli	Bacillales	Staphylococcaceae	Macrococcus	2.70706e-05	4.22274e-05	7.97135e-05	4.80735e-05	1.16518e-05	2.60543e-05	0.506824	0.0238031	0.103098
Proteobacteria	Alphaproteobacteria	Sphingomonadales	Sphingomonadaceae	Blastomonas	9.8654e-06	5.91348e-06	9.23728e-06	1.47801e-05	2.05176e-05	3.21846e-05	0.487435	0.496579	0.931864
Firmicutes	Clostridia	Other	Other	Other	6.85098e-06	9.53441e-06	1.68009e-05	2.67843e-05	3.0574e-05	3.31259e-05	0.162395	0.4903	0.456423
Bacteroidetes	Bacteroidia	Bacteroidales	Porphyromonadaceae	Other	0.000108994	0.000142778	5.67129e-05	7.27008e-05	NA	NA	-	-	0.48642
Synergistetes	Synergistia	Synergistales	Synergistaceae	Cloacibacillus	1.27117e-05	2.11779e-05	2.15923e-05	2.18273e-05	1.84447e-05	3.37066e-05	0.755681	0.865223	0.53211
Chloroflexi	Thermomicrobia	Sphaerobacterales	Sphaerobacteraceae	Sphaerobacter	6.04675e-06	8.84983e-06	NA	NA	3.57148e-05	1.97773e-05	0.0155403	-	-
Firmicutes	Erysipelotrichi	Erysipelotrichales	Erysipelotrichaceae	Coprobacillus	NA	NA	7.17244e-06	1.08825e-05	1.3888e-05	3.36368e-06	-	-	0.178776
Bacteroidetes	Flavobacteria	Flavobacteriales	Flavobacteriaceae	Other	0.000155539	0.000273355	9.50785e-06	1.57232e-05	5.15866e-05	0.000104833	0.450126	0.400651	0.267203
Proteobacteria	Gammaproteobacteria	Enterobacteriales	Enterobacteriaceae	Proteus	2.92102e-05	4.66503e-05	NA	NA	1.17197e-05	7.16493e-06	0.431329	-	-
Actinobacteria	Actinobacteria	Actinomycetales	Micrococcaceae	Other	1.90703e-05	3.74218e-05	NA	NA	1.53157e-05	1.18907e-05	0.83604	-	-
Bacteroidetes	Bacteroidia	Bacteroidales	Prevotellaceae	Prevotella	7.91182e-06	7.38429e-06	0.000205584	0.000422588	NA	NA	-	-	0.326223
Proteobacteria	Betaproteobacteria	Burkholderiales	Other	Other	NA	NA	8.98324e-06	1.01096e-05	3.40011e-05	5.77112e-05	-	0.367637	-
Actinobacteria	Actinobacteria	Bifidobacteriales	Bifidobacteriaceae	Bifidobacterium	5.0834e-06	7.10444e-06	4.83549e-05	5.43733e-05	NA	NA	-	-	0.115649
Firmicutes	Bacilli	Bacillales	Planococcaceae	Sporosarcina	5.0834e-06	7.10444e-06	NA	NA	3.93537e-05	4.60087e-05	0.138369	-	-
Cyanobacteria	Cyanobacteria	Other	Other	Other	0.0010505	0.000596761	NA	NA	NA	NA	-	-	-
Bacteroidetes	Flavobacteria	Flavobacteriales	Flavobacteriaceae	Wautersiella	8.17376e-05	0.000110539	NA	NA	7.01799e-05	0.000126929	0.881771	-	-
Proteobacteria	Gammaproteobacteria	Enterobacteriales	Enterobacteriaceae	Morganella	4.95503e-05	6.30702e-05	NA	NA	6.05225e-06	8.82491e-06	0.165209	-	-
Firmicutes	Bacilli	Lactobacillales	Carnobacteriaceae	Atopostipes	2.5117e-05	4.17567e-05	NA	NA	3.40088e-05	3.36621e-05	0.720484	-	-
Firmicutes	Erysipelotrichi	Erysipelotrichales	Erysipelotrichaceae	Erysipelothrix	1.67447e-05	2.78378e-05	NA	NA	3.10019e-05	4.09717e-05	0.537845	-	-
Proteobacteria	Betaproteobacteria	Rhodocyclales	Rhodocyclaceae	Other	1.34073e-05	1.30825e-05	NA	NA	7.98615e-06	1.26967e-05	0.524802	-	-
TM7	TM7_genera_incertae_sedis	Other	Other	Other	9.31409e-06	9.07221e-06	NA	NA	1.66055e-05	2.56364e-05	0.5654	-	-
Firmicutes	Clostridia	Clostridiales	Eubacteriaceae	Other	9.31409e-06	9.07221e-06	1.53351e-05	2.38584e-05	NA	NA	-	-	0.612184
Firmicutes	Clostridia	Clostridiales	Clostridiaceae	Clostridium	8.48825e-06	1.4166e-05	1.89873e-05	3.04229e-05	NA	NA	-	-	0.504036
Actinobacteria	Actinobacteria	Coriobacteriales	Coriobacteriaceae	Gordonibacter	4.968e-06	6.91084e-06	1.34472e-05	1.50377e-05	NA	NA	-	-	0.285053
Actinobacteria	Actinobacteria	Actinomycetales	Nocardiaceae	Rhodococcus	NA	NA	1.66803e-05	1.60944e-05	6.05225e-06	8.82491e-06	-	0.231527	-
Proteobacteria	Alphaproteobacteria	Rhizobiales	Methylobacteriaceae	Methylobacterium	NA	NA	6.07972e-06	8.5771e-06	1.2413e-05	1.58823e-05	-	0.455309	-
Proteobacteria	Gammaproteobacteria	Enterobacteriales	Enterobacteriaceae	Klebsiella	9.95392e-06	1.69236e-05	NA	NA	4.64515e-06	6.38397e-06	0.530057	-	-
Proteobacteria	Deltaproteobacteria	Desulfovibrionales	Desulfovibrionaceae	Desulfovibrio	NA	NA	4.46577e-05	4.26304e-05	NA	NA	-	-	-
Proteobacteria	Gammaproteobacteria	Enterobacteriales	Enterobacteriaceae	Pantoea	7.22299e-06	1.01683e-05	NA	NA	3.64085e-05	7.10553e-05	-	-	-
Proteobacteria	Gammaproteobacteria	Aeromonadales	Aeromonadaceae	Aeromonas	0.000224271	0.000356223	NA	NA	NA	NA	-	-	-
Bacteroidetes	Sphingobacteria	Sphingobacteriales	Sphingobacteriaceae	Other	8.10527e-05	0.000117181	NA	NA	NA	NA	-	-	-
Firmicutes	Clostridia	Clostridiales	Clostridiaceae	Other	7.00601e-05	0.000104875	NA	NA	NA	NA	-	-	-
Proteobacteria	Betaproteobacteria	Neisseriales	Neisseriaceae	Vogesella	2.20743e-05	2.14799e-05	NA	NA	NA	NA	-	-	-
Proteobacteria	Alphaproteobacteria	Rhizobiales	Aurantimonadaceae	Aurantimonas	8.87517e-06	8.69266e-06	NA	NA	NA	NA	-	-	-
Proteobacteria	Alphaproteobacteria	Caulobacterales	Caulobacteraceae	Brevundimonas	8.04933e-06	7.71911e-06	NA	NA	NA	NA	-	-	-
Actinobacteria	Actinobacteria	Actinomycetales	Nocardioidaceae	Other	NA	NA	NA	NA	9.69549e-06	9.50979e-06	-	-	-
Firmicutes	Clostridia	Clostridiales	Ruminococcaceae	Ethanoligenens	NA	NA	NA	NA	1.60626e-05	1.74501e-05	-	-	-
Firmicutes	Bacilli	Lactobacillales	Lactobacillaceae	Pediococcus	NA	NA	6.33165e-06	5.83959e-06	NA	NA	-	-	-
Bacteroidetes	Flavobacteria	Flavobacteriales	Flavobacteriaceae	Flavobacterium	1.19344e-05	1.2753e-05	NA	NA	NA	NA	-	-	-
Firmicutes	Clostridia	Clostridiales	Peptostreptococcaceae	Other	9.50009e-06	9.60239e-06	NA	NA	NA	NA	-	-	-
Proteobacteria	Betaproteobacteria	Rhodocyclales	Rhodocyclaceae	Ferribacterium	1.34557e-05	1.7592e-05	NA	NA	NA	NA	-	-	-
Firmicutes	Clostridia	Clostridiales	Incertae Sedis XI	Other	NA	NA	7.69494e-06	7.7675e-06	NA	NA	-	-	-
Other	Other	Other	Other	Other	0.00136656	0.00237626	0.00167411	0.00151896	0.00335166	0.0047306	0.426102	0.471897	0.813491
Note: the first column, Taxonomy of OTU in order as phylum, class, order, family, genus. Mean, the average sum of the ratios of one phylum in 10 samples in one treatment. Data were shown as mean +/-SD, n=5. The significant differences among treatments were evaluated by T-test and p-values less than 0.05 in red marker. NA, it not be detected.
