# Supplementary material for: A mutated rabbit defensin NP-1 produced by Chlorella ellipsoidea can improve the growth performance of broiler chickens
Source: Sci Rep. 2019 Sep 4;9:12778. doi: 10.1038/s41598-019-49252-4 (PMC6726607; doi:10.1038/s41598-019-49252-4)
Supplement: Supplementary file 3 — Dataset 3 [file 41598_2019_49252_MOESM3_ESM.xlsx]

## Sheet: Table S3
Table S3 The correlation coefficient of bacteria in duodenums
Bacterium A	Bacterium B	Correlation coefficient	p-value
Proteobacteria;Gammaproteobacteria;Enterobacteriales;Enterobacteriaceae;Serratia	Proteobacteria;Gammaproteobacteria;Enterobacteriales;Enterobacteriaceae;Other	0.998303	0
Firmicutes;Bacilli;Lactobacillales;Aerococcaceae;Globicatella	Firmicutes;Clostridia;Clostridiales;Incertae Sedis XI;Gallicola	0.995652	8.65974e-15
Proteobacteria;Gammaproteobacteria;Pseudomonadales;Pseudomonadaceae;Other	Firmicutes;Bacilli;Bacillales;Bacillaceae;Exiguobacterium	0.994391	4.52971e-14
Actinobacteria;Actinobacteria;Actinomycetales;Microbacteriaceae;Other	Actinobacteria;Actinobacteria;Actinomycetales;Microbacteriaceae;Leucobacter	0.990888	1.05027e-12
Firmicutes;Bacilli;Lactobacillales;Aerococcaceae;Facklamia	Firmicutes;Bacilli;Lactobacillales;Aerococcaceae;Aerococcus	0.984769	2.9192e-11
Firmicutes;Bacilli;Lactobacillales;Aerococcaceae;Facklamia	Actinobacteria;Actinobacteria;Actinomycetales;Microbacteriaceae;Other	0.982153	8.12841e-11
Firmicutes;Bacilli;Lactobacillales;Aerococcaceae;Facklamia	Actinobacteria;Actinobacteria;Actinomycetales;Microbacteriaceae;Leucobacter	0.980275	1.55031e-10
Firmicutes;Bacilli;Lactobacillales;Aerococcaceae;Globicatella	Actinobacteria;Actinobacteria;Actinomycetales;Microbacteriaceae;Leucobacter	0.973668	9.97931e-10
Firmicutes;Bacilli;Lactobacillales;Other;Other	Actinobacteria;Actinobacteria;Actinomycetales;Microbacteriaceae;Other	0.972705	1.2573e-09
Proteobacteria;Betaproteobacteria;Burkholderiales;Alcaligenaceae;Oligella	Bacteroidetes;Flavobacteria;Flavobacteriales;Flavobacteriaceae;Other	0.972063	1.46015e-09
Firmicutes;Bacilli;Lactobacillales;Aerococcaceae;Globicatella	Firmicutes;Bacilli;Lactobacillales;Other;Other	0.971249	1.7564e-09
Firmicutes;Bacilli;Lactobacillales;Aerococcaceae;Aerococcus	Actinobacteria;Actinobacteria;Actinomycetales;Microbacteriaceae;Other	0.970274	2.17642e-09
Firmicutes;Bacilli;Lactobacillales;Aerococcaceae;Globicatella	Actinobacteria;Actinobacteria;Actinomycetales;Microbacteriaceae;Other	0.970046	2.28622e-09
Firmicutes;Bacilli;Lactobacillales;Aerococcaceae;Facklamia	Firmicutes;Bacilli;Lactobacillales;Other;Other	0.969876	2.37062e-09
Firmicutes;Bacilli;Lactobacillales;Other;Other	Actinobacteria;Actinobacteria;Actinomycetales;Microbacteriaceae;Leucobacter	0.969287	2.68468e-09
Actinobacteria;Actinobacteria;Actinomycetales;Other;Other	Firmicutes;Clostridia;Clostridiales;Incertae Sedis XI;Gallicola	0.967368	3.96262e-09
Firmicutes;Clostridia;Clostridiales;Incertae Sedis XI;Gallicola	Actinobacteria;Actinobacteria;Actinomycetales;Microbacteriaceae;Leucobacter	0.964867	6.36611e-09
Firmicutes;Bacilli;Lactobacillales;Aerococcaceae;Globicatella	Actinobacteria;Actinobacteria;Actinomycetales;Nocardiaceae;Gordonia	0.960214	1.41266e-08
Proteobacteria;Betaproteobacteria;Burkholderiales;Alcaligenaceae;Oligella	Firmicutes;Clostridia;Clostridiales;Incertae Sedis XI;Helcococcus	0.959837	1.50063e-08
Firmicutes;Bacilli;Lactobacillales;Aerococcaceae;Globicatella	Actinobacteria;Actinobacteria;Actinomycetales;Other;Other	0.959204	1.65856e-08
Firmicutes;Bacilli;Lactobacillales;Enterococcaceae;Other	Proteobacteria;Gammaproteobacteria;Pseudomonadales;Moraxellaceae;Enhydrobacter	0.955732	2.79692e-08
Firmicutes;Clostridia;Clostridiales;Incertae Sedis XI;Gallicola	Actinobacteria;Actinobacteria;Actinomycetales;Microbacteriaceae;Other	0.954908	3.1466e-08
Firmicutes;Clostridia;Clostridiales;Incertae Sedis XI;Gallicola	Actinobacteria;Actinobacteria;Actinomycetales;Nocardiaceae;Gordonia	0.954897	3.15184e-08
Actinobacteria;Actinobacteria;Actinomycetales;Corynebacteriaceae;Corynebacterium	Firmicutes;Bacilli;Lactobacillales;Enterococcaceae;Other	0.952944	4.13166e-08
Firmicutes;Clostridia;Clostridiales;Incertae Sedis XI;Gallicola	Firmicutes;Bacilli;Lactobacillales;Other;Other	0.950689	5.57074e-08
Firmicutes;Bacilli;Lactobacillales;Aerococcaceae;Globicatella	Firmicutes;Bacilli;Lactobacillales;Aerococcaceae;Facklamia	0.949968	6.11094e-08
Bacteroidetes;Bacteroidia;Bacteroidales;Porphyromonadaceae;Barnesiella	Firmicutes;Other;Other;Other;Other	0.949493	6.49087e-08
Firmicutes;Bacilli;Lactobacillales;Aerococcaceae;Aerococcus	Actinobacteria;Actinobacteria;Actinomycetales;Microbacteriaceae;Leucobacter	0.949473	6.50708e-08
Firmicutes;Bacilli;Lactobacillales;Lactobacillaceae;Lactobacillus	Proteobacteria;Gammaproteobacteria;Enterobacteriales;Enterobacteriaceae;Serratia	-0.94925	6.69246e-08
Firmicutes;Bacilli;Lactobacillales;Lactobacillaceae;Lactobacillus	Proteobacteria;Gammaproteobacteria;Enterobacteriales;Enterobacteriaceae;Other	-0.945821	1.01515e-07
Actinobacteria;Actinobacteria;Actinomycetales;Brevibacteriaceae;Brevibacterium	Actinobacteria;Actinobacteria;Actinomycetales;Dermabacteraceae;Brachybacterium	0.94459	1.1712e-07
Firmicutes;Clostridia;Clostridiales;Lachnospiraceae;Other	Firmicutes;Clostridia;Clostridiales;Incertae Sedis XIV;Blautia	0.944285	1.21285e-07
Actinobacteria;Actinobacteria;Actinomycetales;Microbacteriaceae;Leucobacter	Actinobacteria;Actinobacteria;Actinomycetales;Nocardiaceae;Gordonia	0.943394	1.34166e-07
Firmicutes;Clostridia;Clostridiales;Ruminococcaceae;Other	Firmicutes;Clostridia;Clostridiales;Ruminococcaceae;Butyricicoccus	0.943282	1.35865e-07
Firmicutes;Bacilli;Lactobacillales;Aerococcaceae;Aerococcus	Firmicutes;Bacilli;Lactobacillales;Other;Other	0.941883	1.58641e-07
Firmicutes;Clostridia;Clostridiales;Ruminococcaceae;Other	Bacteroidetes;Bacteroidia;Bacteroidales;Porphyromonadaceae;Barnesiella	0.940977	1.7504e-07
Actinobacteria;Actinobacteria;Actinomycetales;Other;Other	Proteobacteria;Alphaproteobacteria;Rhizobiales;Brucellaceae;Pseudochrobactrum	0.940357	1.87067e-07
Actinobacteria;Actinobacteria;Actinomycetales;Microbacteriaceae;Other	Actinobacteria;Actinobacteria;Actinomycetales;Nocardiaceae;Gordonia	0.936199	2.86962e-07
Firmicutes;Bacilli;Lactobacillales;Other;Other	Actinobacteria;Actinobacteria;Actinomycetales;Nocardiaceae;Gordonia	0.933999	3.55786e-07
Firmicutes;Bacilli;Lactobacillales;Aerococcaceae;Facklamia	Firmicutes;Clostridia;Clostridiales;Incertae Sedis XI;Gallicola	0.933773	3.63557e-07
Proteobacteria;Betaproteobacteria;Burkholderiales;Alcaligenaceae;Oligella	Proteobacteria;Betaproteobacteria;Burkholderiales;Alcaligenaceae;Alcaligenes	0.93364	3.68201e-07
Firmicutes;Clostridia;Clostridiales;Incertae Sedis XI;Helcococcus	Firmicutes;Clostridia;Clostridiales;Incertae Sedis XI;Anaerococcus	0.93223	4.20681e-07
Firmicutes;Bacilli;Lactobacillales;Aerococcaceae;Facklamia	Actinobacteria;Actinobacteria;Actinomycetales;Nocardiaceae;Gordonia	0.928818	5.74075e-07
Firmicutes;Bacilli;Bacillales;Staphylococcaceae;Jeotgalicoccus	Firmicutes;Bacilli;Bacillales;Other;Other	0.925313	7.77912e-07
Actinobacteria;Actinobacteria;Actinomycetales;Corynebacteriaceae;Corynebacterium	Actinobacteria;Actinobacteria;Actinomycetales;Microbacteriaceae;Other	0.92146	1.06861e-06
Actinobacteria;Actinobacteria;Actinomycetales;Corynebacteriaceae;Corynebacterium	Firmicutes;Bacilli;Lactobacillales;Aerococcaceae;Aerococcus	0.917783	1.42576e-06
Firmicutes;Bacilli;Lactobacillales;Enterococcaceae;Other	Actinobacteria;Actinobacteria;Actinomycetales;Dietziaceae;Dietzia	0.917117	1.5001e-06
Firmicutes;Bacilli;Bacillales;Other;Other	Firmicutes;Bacilli;Lactobacillales;Other;Other	0.916326	1.59247e-06
Actinobacteria;Actinobacteria;Actinomycetales;Corynebacteriaceae;Corynebacterium	Actinobacteria;Actinobacteria;Actinomycetales;Dietziaceae;Dietzia	0.915477	1.69698e-06
Firmicutes;Bacilli;Lactobacillales;Enterococcaceae;Other	Actinobacteria;Actinobacteria;Actinomycetales;Microbacteriaceae;Other	0.915103	1.7447e-06
Actinobacteria;Actinobacteria;Actinomycetales;Microbacteriaceae;Other	Proteobacteria;Gammaproteobacteria;Pseudomonadales;Moraxellaceae;Enhydrobacter	0.914945	1.76527e-06
Firmicutes;Bacilli;Lactobacillales;Aerococcaceae;Globicatella	Firmicutes;Bacilli;Lactobacillales;Aerococcaceae;Aerococcus	0.914719	1.79492e-06
Firmicutes;Bacilli;Lactobacillales;Enterococcaceae;Vagococcus	Firmicutes;Clostridia;Clostridiales;Incertae Sedis XI;Helcococcus	0.914051	1.88531e-06
Firmicutes;Clostridia;Clostridiales;Incertae Sedis XI;Gallicola	Proteobacteria;Alphaproteobacteria;Rhizobiales;Brucellaceae;Pseudochrobactrum	0.911515	2.26329e-06
Firmicutes;Clostridia;Clostridiales;Ruminococcaceae;Other	Firmicutes;Other;Other;Other;Other	0.911492	2.26695e-06
Actinobacteria;Actinobacteria;Actinomycetales;Other;Other	Actinobacteria;Actinobacteria;Actinomycetales;Nocardiaceae;Gordonia	0.911139	2.32441e-06
Actinobacteria;Actinobacteria;Actinomycetales;Microbacteriaceae;Leucobacter	Proteobacteria;Gammaproteobacteria;Pseudomonadales;Moraxellaceae;Enhydrobacter	0.910016	2.51513e-06
Actinobacteria;Actinobacteria;Actinomycetales;Corynebacteriaceae;Corynebacterium	Firmicutes;Bacilli;Lactobacillales;Other;Other	0.909569	2.59455e-06
Firmicutes;Bacilli;Bacillales;Other;Other	Proteobacteria;Betaproteobacteria;Burkholderiales;Alcaligenaceae;Other	0.907537	2.98264e-06
Firmicutes;Other;Other;Other;Other	Firmicutes;Clostridia;Other;Other;Other	0.906142	3.27622e-06
Firmicutes;Clostridia;Clostridiales;Ruminococcaceae;Other	Firmicutes;Clostridia;Clostridiales;Ruminococcaceae;Faecalibacterium	0.904964	3.54269e-06
Firmicutes;Bacilli;Bacillales;Staphylococcaceae;Jeotgalicoccus	Firmicutes;Bacilli;Lactobacillales;Other;Other	0.903952	3.7855e-06
Firmicutes;Bacilli;Lactobacillales;Aerococcaceae;Globicatella	Proteobacteria;Alphaproteobacteria;Rhizobiales;Brucellaceae;Pseudochrobactrum	0.902501	4.15816e-06
Firmicutes;Clostridia;Clostridiales;Ruminococcaceae;Faecalibacterium	Proteobacteria;Deltaproteobacteria;Desulfovibrionales;Desulfovibrionaceae;Lawsonia	0.899273	5.09766e-06
Bacteroidetes;Flavobacteria;Flavobacteriales;Flavobacteriaceae;Other	Firmicutes;Clostridia;Clostridiales;Incertae Sedis XI;Helcococcus	0.896973	5.86965e-06
Firmicutes;Bacilli;Lactobacillales;Aerococcaceae;Aerococcus	Firmicutes;Clostridia;Clostridiales;Incertae Sedis XI;Gallicola	0.894929	6.6355e-06
Firmicutes;Bacilli;Lactobacillales;Aerococcaceae;Aerococcus	Firmicutes;Bacilli;Lactobacillales;Enterococcaceae;Other	0.89232	7.7318e-06
Firmicutes;Bacilli;Bacillales;Staphylococcaceae;Jeotgalicoccus	Firmicutes;Bacilli;Lactobacillales;Aerococcaceae;Aerococcus	0.892297	7.74223e-06
Firmicutes;Bacilli;Lactobacillales;Enterococcaceae;Other	Actinobacteria;Actinobacteria;Actinomycetales;Microbacteriaceae;Leucobacter	0.888258	9.73724e-06
Actinobacteria;Actinobacteria;Actinomycetales;Other;Other	Firmicutes;Bacilli;Lactobacillales;Other;Other	0.887423	1.01988e-05
Firmicutes;Bacilli;Lactobacillales;Aerococcaceae;Aerococcus	Actinobacteria;Actinobacteria;Actinomycetales;Nocardiaceae;Gordonia	0.88512	1.15665e-05
Actinobacteria;Actinobacteria;Actinomycetales;Corynebacteriaceae;Corynebacterium	Firmicutes;Bacilli;Lactobacillales;Aerococcaceae;Facklamia	0.884746	1.18026e-05
Actinobacteria;Actinobacteria;Actinomycetales;Other;Other	Actinobacteria;Actinobacteria;Actinomycetales;Microbacteriaceae;Leucobacter	0.884375	1.20404e-05
Actinobacteria;Actinobacteria;Actinomycetales;Other;Other	Actinobacteria;Actinobacteria;Actinomycetales;Microbacteriaceae;Other	0.883557	1.25797e-05
Firmicutes;Bacilli;Lactobacillales;Enterococcaceae;Vagococcus	Proteobacteria;Alphaproteobacteria;Rhizobiales;Brucellaceae;Pseudochrobactrum	0.882891	1.30329e-05
Actinobacteria;Actinobacteria;Actinomycetales;Corynebacteriaceae;Corynebacterium	Proteobacteria;Gammaproteobacteria;Pseudomonadales;Moraxellaceae;Enhydrobacter	0.882489	1.33128e-05
Firmicutes;Bacilli;Lactobacillales;Aerococcaceae;Facklamia	Proteobacteria;Gammaproteobacteria;Pseudomonadales;Moraxellaceae;Enhydrobacter	0.881331	1.41482e-05
Actinobacteria;Actinobacteria;Actinomycetales;Corynebacteriaceae;Corynebacterium	Actinobacteria;Actinobacteria;Actinomycetales;Microbacteriaceae;Leucobacter	0.880631	1.46739e-05
Firmicutes;Bacilli;Lactobacillales;Aerococcaceae;Globicatella	Firmicutes;Bacilli;Bacillales;Other;Other	0.879674	1.54185e-05
Firmicutes;Bacilli;Lactobacillales;Leuconostocaceae;Weissella	Deinococcus-Thermus;Deinococci;Deinococcales;Deinococcaceae;Deinococcus	0.878033	1.67686e-05
Firmicutes;Bacilli;Lactobacillales;Aerococcaceae;Facklamia	Firmicutes;Bacilli;Bacillales;Staphylococcaceae;Jeotgalicoccus	0.877798	1.69701e-05
Bacteroidetes;Flavobacteria;Flavobacteriales;Flavobacteriaceae;Other	Proteobacteria;Betaproteobacteria;Burkholderiales;Alcaligenaceae;Alcaligenes	0.877664	1.70854e-05
Actinobacteria;Actinobacteria;Actinomycetales;Other;Other	Firmicutes;Bacilli;Lactobacillales;Enterococcaceae;Vagococcus	0.877166	1.75206e-05
Firmicutes;Bacilli;Lactobacillales;Enterococcaceae;Vagococcus	Firmicutes;Clostridia;Clostridiales;Incertae Sedis XI;Anaerococcus	0.876173	1.84164e-05
Firmicutes;Clostridia;Clostridiales;Incertae Sedis XI;Helcococcus	Proteobacteria;Betaproteobacteria;Burkholderiales;Alcaligenaceae;Alcaligenes	0.875684	1.88708e-05
Firmicutes;Bacilli;Lactobacillales;Aerococcaceae;Aerococcus	Proteobacteria;Gammaproteobacteria;Pseudomonadales;Moraxellaceae;Enhydrobacter	0.873203	2.13242e-05
Proteobacteria;Gammaproteobacteria;Pseudomonadales;Moraxellaceae;Acinetobacter	Proteobacteria;Gammaproteobacteria;Enterobacteriales;Enterobacteriaceae;Escherichia/Shigella	0.871712	2.29216e-05
Firmicutes;Bacilli;Lactobacillales;Aerococcaceae;Facklamia	Firmicutes;Bacilli;Lactobacillales;Enterococcaceae;Other	0.870078	2.47849e-05
Firmicutes;Bacilli;Lactobacillales;Lactobacillaceae;Lactobacillus	Firmicutes;Bacilli;Bacillales;Bacillaceae;Exiguobacterium	-0.869736	2.51905e-05
Firmicutes;Clostridia;Clostridiales;Ruminococcaceae;Faecalibacterium	Bacteroidetes;Bacteroidia;Bacteroidales;Porphyromonadaceae;Barnesiella	0.869037	2.60362e-05
Firmicutes;Bacilli;Lactobacillales;Enterococcaceae;Other	Firmicutes;Bacilli;Lactobacillales;Other;Other	0.865353	3.08943e-05
Actinobacteria;Actinobacteria;Actinomycetales;Corynebacteriaceae;Other	Firmicutes;Clostridia;Clostridiales;Incertae Sedis XI;Helcococcus	0.86441	3.2251e-05
Firmicutes;Bacilli;Lactobacillales;Other;Other	Proteobacteria;Betaproteobacteria;Burkholderiales;Alcaligenaceae;Other	0.864396	3.22718e-05
Firmicutes;Clostridia;Clostridiales;Peptostreptococcaceae;Sporacetigenium	Deinococcus-Thermus;Deinococci;Deinococcales;Deinococcaceae;Deinococcus	0.863911	3.29889e-05
Firmicutes;Clostridia;Clostridiales;Lachnospiraceae;Other	Firmicutes;Clostridia;Clostridiales;Other;Other	0.863703	3.33003e-05
Firmicutes;Clostridia;Clostridiales;Ruminococcaceae;Butyricicoccus	Firmicutes;Other;Other;Other;Other	0.862589	3.50119e-05
Actinobacteria;Actinobacteria;Actinomycetales;Corynebacteriaceae;Corynebacterium	Firmicutes;Bacilli;Lactobacillales;Aerococcaceae;Globicatella	0.861508	3.67404e-05
Firmicutes;Bacilli;Bacillales;Staphylococcaceae;Jeotgalicoccus	Actinobacteria;Actinobacteria;Actinomycetales;Microbacteriaceae;Other	0.85943	4.02642e-05
Firmicutes;Bacilli;Lactobacillales;Other;Other	Proteobacteria;Gammaproteobacteria;Pseudomonadales;Moraxellaceae;Enhydrobacter	0.859255	4.05736e-05
Proteobacteria;Betaproteobacteria;Burkholderiales;Alcaligenaceae;Oligella	Firmicutes;Clostridia;Clostridiales;Incertae Sedis XI;Anaerococcus	0.858905	4.11972e-05
Firmicutes;Clostridia;Clostridiales;Other;Other	Firmicutes;Clostridia;Clostridiales;Lachnospiraceae;Coprococcus	0.85808	4.26988e-05
Firmicutes;Bacilli;Lactobacillales;Aerococcaceae;Facklamia	Firmicutes;Bacilli;Bacillales;Other;Other	0.857186	4.43777e-05
Actinobacteria;Actinobacteria;Actinomycetales;Corynebacteriaceae;Corynebacterium	Firmicutes;Bacilli;Bacillales;Staphylococcaceae;Jeotgalicoccus	0.856731	4.52524e-05
Firmicutes;Clostridia;Clostridiales;Incertae Sedis XI;Gallicola	Firmicutes;Bacilli;Bacillales;Other;Other	0.85634	4.60166e-05
Firmicutes;Bacilli;Lactobacillales;Aerococcaceae;Globicatella	Proteobacteria;Gammaproteobacteria;Pseudomonadales;Moraxellaceae;Enhydrobacter	0.855598	4.74939e-05
Firmicutes;Bacilli;Lactobacillales;Aerococcaceae;Aerococcus	Actinobacteria;Actinobacteria;Actinomycetales;Dietziaceae;Dietzia	0.8554	4.78948e-05
Bacteroidetes;Bacteroidia;Bacteroidales;Porphyromonadaceae;Barnesiella	Firmicutes;Clostridia;Clostridiales;Ruminococcaceae;Oscillibacter	0.849898	6.02077e-05
Firmicutes;Clostridia;Clostridiales;Incertae Sedis XI;Gallicola	Proteobacteria;Gammaproteobacteria;Pseudomonadales;Moraxellaceae;Enhydrobacter	0.848602	6.34608e-05
Firmicutes;Bacilli;Lactobacillales;Aerococcaceae;Globicatella	Proteobacteria;Betaproteobacteria;Burkholderiales;Alcaligenaceae;Other	0.848128	6.46843e-05
Firmicutes;Bacilli;Lactobacillales;Aerococcaceae;Globicatella	Firmicutes;Bacilli;Bacillales;Staphylococcaceae;Jeotgalicoccus	0.848099	6.4762e-05
Proteobacteria;Betaproteobacteria;Burkholderiales;Alcaligenaceae;Other	Proteobacteria;Alphaproteobacteria;Rhizobiales;Brucellaceae;Pseudochrobactrum	0.848071	6.48345e-05
Firmicutes;Clostridia;Clostridiales;Lachnospiraceae;Other	Firmicutes;Clostridia;Clostridiales;Lachnospiraceae;Coprococcus	0.848031	6.49391e-05
Firmicutes;Bacilli;Lactobacillales;Leuconostocaceae;Weissella	Firmicutes;Clostridia;Clostridiales;Peptostreptococcaceae;Sporacetigenium	0.847079	6.74657e-05
Firmicutes;Clostridia;Clostridiales;Ruminococcaceae;Faecalibacterium	Firmicutes;Clostridia;Clostridiales;Ruminococcaceae;Butyricicoccus	0.846072	7.02258e-05
Firmicutes;Clostridia;Clostridiales;Ruminococcaceae;Other	Proteobacteria;Deltaproteobacteria;Desulfovibrionales;Desulfovibrionaceae;Lawsonia	0.845869	7.07937e-05
Proteobacteria;Gammaproteobacteria;Pseudomonadales;Moraxellaceae;Enhydrobacter	Actinobacteria;Actinobacteria;Actinomycetales;Dietziaceae;Dietzia	0.845828	7.09096e-05
Firmicutes;Bacilli;Lactobacillales;Aerococcaceae;Aerococcus	Firmicutes;Bacilli;Bacillales;Other;Other	0.845457	7.19586e-05
Firmicutes;Bacilli;Lactobacillales;Enterococcaceae;Vagococcus	Proteobacteria;Betaproteobacteria;Burkholderiales;Alcaligenaceae;Oligella	0.845321	7.23455e-05
Bacteroidetes;Bacteroidia;Bacteroidales;Bacteroidaceae;Bacteroides	Firmicutes;Clostridia;Clostridiales;Veillonellaceae;Other	0.845053	7.31152e-05
Firmicutes;Bacilli;Bacillales;Other;Other	Actinobacteria;Actinobacteria;Actinomycetales;Microbacteriaceae;Other	0.840415	8.75255e-05
Firmicutes;Bacilli;Lactobacillales;Aerococcaceae;Globicatella	Firmicutes;Bacilli;Lactobacillales;Enterococcaceae;Other	0.840044	8.87754e-05
Firmicutes;Bacilli;Lactobacillales;Enterococcaceae;Enterococcus	Deinococcus-Thermus;Deinococci;Deinococcales;Deinococcaceae;Deinococcus	0.839773	8.96942e-05
Bacteroidetes;Bacteroidia;Bacteroidales;Bacteroidaceae;Bacteroides	Bacteroidetes;Bacteroidia;Bacteroidales;Prevotellaceae;Other	0.837727	9.69002e-05
Firmicutes;Bacilli;Lactobacillales;Aerococcaceae;Facklamia	Actinobacteria;Actinobacteria;Actinomycetales;Other;Other	0.836963	9.97096e-05
Firmicutes;Clostridia;Clostridiales;Incertae Sedis XI;Gallicola	Proteobacteria;Betaproteobacteria;Burkholderiales;Alcaligenaceae;Other	0.836204	0.000102568
Actinobacteria;Actinobacteria;Actinomycetales;Microbacteriaceae;Other	Actinobacteria;Actinobacteria;Actinomycetales;Dietziaceae;Dietzia	0.835434	0.000105535
Firmicutes;Bacilli;Bacillales;Bacillaceae;Exiguobacterium	Proteobacteria;Alphaproteobacteria;Sphingomonadales;Other;Other	0.835257	0.000106227
Actinobacteria;Actinobacteria;Actinomycetales;Other;Other	Proteobacteria;Betaproteobacteria;Burkholderiales;Alcaligenaceae;Other	0.833122	0.000114875
Actinobacteria;Actinobacteria;Actinomycetales;Microbacteriaceae;Other	Proteobacteria;Alphaproteobacteria;Rhizobiales;Brucellaceae;Pseudochrobactrum	0.833082	0.000115039
Firmicutes;Clostridia;Clostridiales;Ruminococcaceae;Faecalibacterium	Firmicutes;Other;Other;Other;Other	0.833004	0.000115367
Actinobacteria;Actinobacteria;Actinomycetales;Corynebacteriaceae;Corynebacterium	Firmicutes;Clostridia;Clostridiales;Incertae Sedis XI;Gallicola	0.830946	0.000124273
Firmicutes;Bacilli;Lactobacillales;Other;Other	Proteobacteria;Alphaproteobacteria;Rhizobiales;Brucellaceae;Pseudochrobactrum	0.830611	0.000125775
Firmicutes;Bacilli;Lactobacillales;Lactobacillaceae;Lactobacillus	Proteobacteria;Gammaproteobacteria;Pseudomonadales;Pseudomonadaceae;Other	-0.829594	0.000130426
Proteobacteria;Gammaproteobacteria;Pseudomonadales;Pseudomonadaceae;Other	Proteobacteria;Alphaproteobacteria;Sphingomonadales;Other;Other	0.829432	0.000131179
Actinobacteria;Actinobacteria;Actinomycetales;Microbacteriaceae;Leucobacter	Proteobacteria;Alphaproteobacteria;Rhizobiales;Brucellaceae;Pseudochrobactrum	0.829325	0.00013168
Proteobacteria;Gammaproteobacteria;Pseudomonadales;Moraxellaceae;Enhydrobacter	Actinobacteria;Actinobacteria;Actinomycetales;Nocardiaceae;Gordonia	0.828939	0.000133497
Firmicutes;Clostridia;Clostridiales;Ruminococcaceae;Butyricicoccus	Bacteroidetes;Bacteroidia;Bacteroidales;Porphyromonadaceae;Barnesiella	0.828325	0.000136426
Firmicutes;Bacilli;Bacillales;Other;Other	Proteobacteria;Alphaproteobacteria;Rhizobiales;Brucellaceae;Pseudochrobactrum	0.827537	0.000140267
Actinobacteria;Actinobacteria;Actinomycetales;Other;Other	Firmicutes;Bacilli;Bacillales;Other;Other	0.824027	0.000158463
Firmicutes;Bacilli;Lactobacillales;Enterococcaceae;Other	Firmicutes;Clostridia;Clostridiales;Incertae Sedis XI;Gallicola	0.823447	0.000161651
Firmicutes;Clostridia;Clostridiales;Other;Other	Firmicutes;Clostridia;Clostridiales;Incertae Sedis XIV;Blautia	0.823364	0.000162111
Firmicutes;Bacilli;Bacillales;Other;Other	Actinobacteria;Actinobacteria;Actinomycetales;Microbacteriaceae;Leucobacter	0.82277	0.000165433
Firmicutes;Bacilli;Lactobacillales;Leuconostocaceae;Weissella	Firmicutes;Bacilli;Lactobacillales;Enterococcaceae;Enterococcus	0.821783	0.000171081
Firmicutes;Bacilli;Bacillales;Other;Other	Actinobacteria;Actinobacteria;Actinomycetales;Nocardiaceae;Gordonia	0.817895	0.000194895
Firmicutes;Bacilli;Bacillales;Staphylococcaceae;Staphylococcus	Firmicutes;Bacilli;Bacillales;Planococcaceae;Kurthia	0.817652	0.000196466
Actinobacteria;Actinobacteria;Actinomycetales;Corynebacteriaceae;Corynebacterium	Firmicutes;Bacilli;Bacillales;Other;Other	0.816978	0.000200889
Actinobacteria;Actinobacteria;Actinomycetales;Corynebacteriaceae;Corynebacterium	Proteobacteria;Betaproteobacteria;Burkholderiales;Alcaligenaceae;Other	0.816091	0.000206829
Firmicutes;Bacilli;Bacillales;Staphylococcaceae;Jeotgalicoccus	Actinobacteria;Actinobacteria;Actinomycetales;Microbacteriaceae;Leucobacter	0.815655	0.000209798
Firmicutes;Bacilli;Bacillales;Staphylococcaceae;Jeotgalicoccus	Actinobacteria;Actinobacteria;Actinomycetales;Nocardiaceae;Gordonia	0.814536	0.000217591
Firmicutes;Other;Other;Other;Other	Firmicutes;Clostridia;Clostridiales;Ruminococcaceae;Oscillibacter	0.813687	0.000223659
Firmicutes;Bacilli;Lactobacillales;Enterococcaceae;Vagococcus	Proteobacteria;Betaproteobacteria;Burkholderiales;Alcaligenaceae;Other	0.808109	0.000267065
Firmicutes;Bacilli;Bacillales;Staphylococcaceae;Jeotgalicoccus	Firmicutes;Clostridia;Clostridiales;Incertae Sedis XI;Gallicola	0.808049	0.000267568
Actinobacteria;Actinobacteria;Actinomycetales;Corynebacteriaceae;Corynebacterium	Actinobacteria;Actinobacteria;Actinomycetales;Nocardiaceae;Gordonia	0.807244	0.000274381
Actinobacteria;Actinobacteria;Actinomycetales;Brevibacteriaceae;Brevibacterium	Firmicutes;Bacilli;Bacillales;Bacillaceae;Other	0.805887	0.000286179
Firmicutes;Clostridia;Clostridiales;Lachnospiraceae;Other	Firmicutes;Clostridia;Clostridiales;Ruminococcaceae;Butyricicoccus	0.803573	0.000307251
Firmicutes;Clostridia;Clostridiales;Ruminococcaceae;Butyricicoccus	Proteobacteria;Deltaproteobacteria;Desulfovibrionales;Desulfovibrionaceae;Lawsonia	0.80338	0.000309065
Proteobacteria;Alphaproteobacteria;Rhizobiales;Brucellaceae;Pseudochrobactrum	Actinobacteria;Actinobacteria;Actinomycetales;Nocardiaceae;Gordonia	0.801922	0.000323053
Actinobacteria;Actinobacteria;Actinomycetales;Other;Other	Firmicutes;Bacilli;Lactobacillales;Aerococcaceae;Aerococcus	0.800732	0.00033484
Firmicutes;Clostridia;Clostridiales;Lachnospiraceae;Coprococcus	Firmicutes;Clostridia;Other;Other;Other	0.80004	0.000341862
Proteobacteria;Betaproteobacteria;Burkholderiales;Alcaligenaceae;Oligella	Actinobacteria;Actinobacteria;Actinomycetales;Corynebacteriaceae;Other	0.799292	0.000349587
Actinobacteria;Actinobacteria;Actinomycetales;Microbacteriaceae;Other	Proteobacteria;Betaproteobacteria;Burkholderiales;Alcaligenaceae;Other	0.797993	0.000363333
Firmicutes;Bacilli;Lactobacillales;Enterococcaceae;Vagococcus	Actinobacteria;Actinobacteria;Actinomycetales;Corynebacteriaceae;Other	0.796055	0.000384652
Firmicutes;Bacilli;Lactobacillales;Enterococcaceae;Other	Actinobacteria;Actinobacteria;Actinomycetales;Nocardiaceae;Gordonia	0.793716	0.000411753
Firmicutes;Clostridia;Clostridiales;Incertae Sedis XIV;Blautia	Firmicutes;Clostridia;Clostridiales;Ruminococcaceae;Subdoligranulum	0.791944	0.000433287
Bacteroidetes;Bacteroidia;Bacteroidales;Porphyromonadaceae;Barnesiella	Proteobacteria;Deltaproteobacteria;Desulfovibrionales;Desulfovibrionaceae;Lawsonia	0.791878	0.000434108
Firmicutes;Bacilli;Bacillales;Staphylococcaceae;Jeotgalicoccus	Proteobacteria;Betaproteobacteria;Burkholderiales;Alcaligenaceae;Other	0.790405	0.00045274
Bacteroidetes;Bacteroidia;Bacteroidales;Porphyromonadaceae;Barnesiella	Firmicutes;Clostridia;Other;Other;Other	0.788464	0.000478277
Firmicutes;Clostridia;Clostridiales;Ruminococcaceae;Other	Firmicutes;Clostridia;Other;Other;Other	0.78625	0.000508829
Firmicutes;Clostridia;Clostridiales;Peptostreptococcaceae;Sporacetigenium	Firmicutes;Bacilli;Lactobacillales;Enterococcaceae;Enterococcus	0.784377	0.000535892
Proteobacteria;Betaproteobacteria;Burkholderiales;Alcaligenaceae;Other	Actinobacteria;Actinobacteria;Actinomycetales;Nocardiaceae;Gordonia	0.784008	0.000541374
Firmicutes;Bacilli;Lactobacillales;Aerococcaceae;Facklamia	Actinobacteria;Actinobacteria;Actinomycetales;Dietziaceae;Dietzia	0.783109	0.000554888
Actinobacteria;Actinobacteria;Actinomycetales;Corynebacteriaceae;Corynebacterium	Actinobacteria;Actinobacteria;Actinomycetales;Other;Other	0.783061	0.000555606
Firmicutes;Bacilli;Bacillales;Staphylococcaceae;Jeotgalicoccus	Actinobacteria;Actinobacteria;Actinomycetales;Other;Other	0.78279	0.000559743
Proteobacteria;Gammaproteobacteria;Enterobacteriales;Enterobacteriaceae;Serratia	Firmicutes;Bacilli;Bacillales;Bacillaceae;Exiguobacterium	0.778089	0.000635492
Actinobacteria;Actinobacteria;Actinomycetales;Microbacteriaceae;Leucobacter	Proteobacteria;Betaproteobacteria;Burkholderiales;Alcaligenaceae;Other	0.775521	0.000680266
Firmicutes;Bacilli;Lactobacillales;Aerococcaceae;Facklamia	Proteobacteria;Alphaproteobacteria;Rhizobiales;Brucellaceae;Pseudochrobactrum	0.775083	0.000688147
Proteobacteria;Gammaproteobacteria;Enterobacteriales;Enterobacteriaceae;Other	Firmicutes;Bacilli;Bacillales;Bacillaceae;Exiguobacterium	0.773499	0.000717288
Cyanobacteria;Cyanobacteria;Chloroplast;Streptophyta;Other	Firmicutes;Bacilli;Lactobacillales;Streptococcaceae;Lactococcus	0.77331	0.00072082
Actinobacteria;Actinobacteria;Actinomycetales;Microbacteriaceae;Leucobacter	Actinobacteria;Actinobacteria;Actinomycetales;Dietziaceae;Dietzia	0.773105	0.000724682
Firmicutes;Clostridia;Other;Other;Other	Firmicutes;Clostridia;Clostridiales;Ruminococcaceae;Oscillibacter	0.772173	0.000742441
Firmicutes;Clostridia;Clostridiales;Veillonellaceae;Other	Bacteroidetes;Bacteroidia;Bacteroidales;Other;Other	0.771616	0.000753211
Firmicutes;Bacilli;Lactobacillales;Aerococcaceae;Aerococcus	Firmicutes;Clostridia;Clostridiales;Ruminococcaceae;Subdoligranulum	0.771206	0.000761234
Bacteroidetes;Flavobacteria;Flavobacteriales;Flavobacteriaceae;Other	Firmicutes;Clostridia;Clostridiales;Incertae Sedis XI;Anaerococcus	0.770201	0.00078118
Firmicutes;Bacilli;Lactobacillales;Enterococcaceae;Vagococcus	Bacteroidetes;Flavobacteria;Flavobacteriales;Flavobacteriaceae;Other	0.768429	0.000817375
Firmicutes;Bacilli;Lactobacillales;Aerococcaceae;Facklamia	Firmicutes;Clostridia;Clostridiales;Ruminococcaceae;Subdoligranulum	0.767447	0.000838003
Firmicutes;Clostridia;Clostridiales;Incertae Sedis XIV;Blautia	Firmicutes;Clostridia;Clostridiales;Lachnospiraceae;Coprococcus	0.766736	0.000853204
Actinobacteria;Actinobacteria;Actinomycetales;Other;Other	Proteobacteria;Gammaproteobacteria;Pseudomonadales;Moraxellaceae;Enhydrobacter	0.766563	0.000856938
Proteobacteria;Gammaproteobacteria;Enterobacteriales;Enterobacteriaceae;Serratia	Proteobacteria;Alphaproteobacteria;Sphingomonadales;Other;Other	0.762748	0.000942659
Firmicutes;Bacilli;Lactobacillales;Enterococcaceae;Other	Firmicutes;Bacilli;Lactobacillales;Enterococcaceae;Enterococcus	0.762295	0.000953279
Actinobacteria;Actinobacteria;Actinomycetales;Corynebacteriaceae;Corynebacterium	Firmicutes;Bacilli;Lactobacillales;Enterococcaceae;Enterococcus	0.762135	0.000957074
Firmicutes;Clostridia;Clostridiales;Incertae Sedis XI;Gallicola	Firmicutes;Bacilli;Lactobacillales;Enterococcaceae;Vagococcus	0.759464	0.00102191
Proteobacteria;Gammaproteobacteria;Enterobacteriales;Enterobacteriaceae;Other	Proteobacteria;Alphaproteobacteria;Sphingomonadales;Other;Other	0.759236	0.0010276
Firmicutes;Other;Other;Other;Other	Proteobacteria;Deltaproteobacteria;Desulfovibrionales;Desulfovibrionaceae;Lawsonia	0.758699	0.00104113
Actinobacteria;Actinobacteria;Actinomycetales;Brevibacteriaceae;Brevibacterium	Firmicutes;Bacilli;Bacillales;Planococcaceae;Kurthia	0.755916	0.0011135
Bacteroidetes;Bacteroidia;Bacteroidales;Bacteroidaceae;Bacteroides	Bacteroidetes;Bacteroidia;Bacteroidales;Other;Other	0.755847	0.00111533
Actinobacteria;Actinobacteria;Actinomycetales;Microbacteriaceae;Leucobacter	Firmicutes;Clostridia;Clostridiales;Ruminococcaceae;Subdoligranulum	0.755503	0.00112459
Firmicutes;Bacilli;Lactobacillales;Aerococcaceae;Facklamia	Proteobacteria;Betaproteobacteria;Burkholderiales;Alcaligenaceae;Other	0.755469	0.00112548
Firmicutes;Clostridia;Clostridiales;Ruminococcaceae;Butyricicoccus	Firmicutes;Clostridia;Other;Other;Other	0.754847	0.00114236
Firmicutes;Bacilli;Bacillales;Staphylococcaceae;Staphylococcus	Actinobacteria;Actinobacteria;Actinomycetales;Brevibacteriaceae;Brevibacterium	0.754779	0.00114422
Actinobacteria;Actinobacteria;Actinomycetales;Microbacteriaceae;Other	Firmicutes;Clostridia;Clostridiales;Ruminococcaceae;Subdoligranulum	0.753432	0.00118148
Actinobacteria;Actinobacteria;Actinomycetales;Corynebacteriaceae;Other	Bacteroidetes;Flavobacteria;Flavobacteriales;Flavobacteriaceae;Other	0.752471	0.00120868
Firmicutes;Bacilli;Lactobacillales;Aerococcaceae;Aerococcus	Proteobacteria;Alphaproteobacteria;Rhizobiales;Brucellaceae;Pseudochrobactrum	0.7523	0.00121355
Proteobacteria;Gammaproteobacteria;Pseudomonadales;Pseudomonadaceae;Other	Proteobacteria;Betaproteobacteria;Burkholderiales;Comamonadaceae;Other	0.752075	0.00122002
Firmicutes;Bacilli;Lactobacillales;Lactobacillaceae;Lactobacillus	Proteobacteria;Alphaproteobacteria;Sphingomonadales;Other;Other	-0.75092	0.0012536
Actinobacteria;Actinobacteria;Actinomycetales;Other;Other	Firmicutes;Bacilli;Lactobacillales;Enterococcaceae;Other	0.750291	0.00127223
Firmicutes;Bacilli;Lactobacillales;Other;Other	Actinobacteria;Actinobacteria;Actinomycetales;Dietziaceae;Dietzia	0.749372	0.00129979
Firmicutes;Clostridia;Clostridiales;Lachnospiraceae;Coprococcus	Firmicutes;Clostridia;Clostridiales;Ruminococcaceae;Butyricicoccus	0.746288	0.00139592
Firmicutes;Clostridia;Clostridiales;Lachnospiraceae;Other	Firmicutes;Clostridia;Clostridiales;Ruminococcaceae;Subdoligranulum	0.745699	0.00141491
Firmicutes;Bacilli;Lactobacillales;Aerococcaceae;Globicatella	Firmicutes;Bacilli;Lactobacillales;Enterococcaceae;Vagococcus	0.745109	0.00143415
Firmicutes;Clostridia;Clostridiales;Incertae Sedis XI;Gallicola	Firmicutes;Clostridia;Clostridiales;Ruminococcaceae;Subdoligranulum	0.74495	0.00143937
Firmicutes;Clostridia;Clostridiales;Ruminococcaceae;Faecalibacterium	Firmicutes;Clostridia;Other;Other;Other	0.744348	0.00145925
Firmicutes;Bacilli;Lactobacillales;Aerococcaceae;Aerococcus	Proteobacteria;Betaproteobacteria;Burkholderiales;Alcaligenaceae;Other	0.74371	0.00148059
Firmicutes;Clostridia;Clostridiales;Ruminococcaceae;Other	Firmicutes;Clostridia;Clostridiales;Ruminococcaceae;Oscillibacter	0.742717	0.0015143
Actinobacteria;Actinobacteria;Actinomycetales;Dermabacteraceae;Brachybacterium	Firmicutes;Bacilli;Bacillales;Bacillaceae;Other	0.742598	0.00151835
Firmicutes;Clostridia;Clostridiales;Incertae Sedis XIV;Blautia	Firmicutes;Clostridia;Clostridiales;Ruminococcaceae;Butyricicoccus	0.741819	0.00154527
Actinobacteria;Actinobacteria;Actinomycetales;Corynebacteriaceae;Other	Firmicutes;Clostridia;Clostridiales;Incertae Sedis XI;Anaerococcus	0.741773	0.00154689
Firmicutes;Bacilli;Bacillales;Staphylococcaceae;Jeotgalicoccus	Firmicutes;Bacilli;Bacillales;Bacillaceae;Other	0.739809	0.00161653
Actinobacteria;Actinobacteria;Actinomycetales;Corynebacteriaceae;Corynebacterium	Proteobacteria;Alphaproteobacteria;Rhizobiales;Brucellaceae;Pseudochrobactrum	0.739026	0.00164499
Firmicutes;Clostridia;Clostridiales;Incertae Sedis XI;Anaerococcus	Proteobacteria;Betaproteobacteria;Burkholderiales;Alcaligenaceae;Alcaligenes	0.738995	0.00164614
Firmicutes;Bacilli;Lactobacillales;Aerococcaceae;Globicatella	Firmicutes;Clostridia;Clostridiales;Ruminococcaceae;Subdoligranulum	0.738705	0.00165679
Proteobacteria;Gammaproteobacteria;Pseudomonadales;Moraxellaceae;Enhydrobacter	Proteobacteria;Betaproteobacteria;Burkholderiales;Comamonadaceae;Other	0.73806	0.00168066
Firmicutes;Bacilli;Bacillales;Other;Other	Firmicutes;Bacilli;Lactobacillales;Enterococcaceae;Vagococcus	0.737353	0.00170716
Proteobacteria;Gammaproteobacteria;Pseudomonadales;Moraxellaceae;Acinetobacter	Firmicutes;Bacilli;Lactobacillales;Enterococcaceae;Enterococcus	0.737286	0.0017097
Actinobacteria;Actinobacteria;Actinomycetales;Corynebacteriaceae;Other	Proteobacteria;Betaproteobacteria;Burkholderiales;Alcaligenaceae;Alcaligenes	0.73727	0.0017103
Actinobacteria;Actinobacteria;Actinomycetales;Dietziaceae;Dietzia	Firmicutes;Bacilli;Lactobacillales;Enterococcaceae;Enterococcus	0.736641	0.00173419
Firmicutes;Bacilli;Lactobacillales;Enterococcaceae;Other	Firmicutes;Erysipelotrichi;Erysipelotrichales;Erysipelotrichaceae;Other	0.736201	0.00175105
Proteobacteria;Gammaproteobacteria;Pseudomonadales;Pseudomonadaceae;Other	Firmicutes;Bacilli;Lactobacillales;Enterococcaceae;Enterococcus	0.734421	0.00182066
Proteobacteria;Betaproteobacteria;Burkholderiales;Comamonadaceae;Other	Proteobacteria;Alphaproteobacteria;Sphingomonadales;Other;Other	0.734331	0.00182422
Firmicutes;Bacilli;Lactobacillales;Aerococcaceae;Globicatella	Actinobacteria;Actinobacteria;Actinomycetales;Dietziaceae;Dietzia	0.731122	0.00195554
Firmicutes;Bacilli;Bacillales;Staphylococcaceae;Jeotgalicoccus	Proteobacteria;Alphaproteobacteria;Rhizobiales;Brucellaceae;Pseudochrobactrum	0.730067	0.00200032
Firmicutes;Clostridia;Clostridiales;Lachnospiraceae;Coprococcus	Firmicutes;Other;Other;Other;Other	0.728956	0.00204837
Firmicutes;Bacilli;Bacillales;Bacillaceae;Exiguobacterium	Proteobacteria;Betaproteobacteria;Burkholderiales;Comamonadaceae;Other	0.728528	0.00206711
Firmicutes;Bacilli;Lactobacillales;Enterococcaceae;Other	Proteobacteria;Betaproteobacteria;Burkholderiales;Alcaligenaceae;Other	0.728463	0.00206996
Firmicutes;Bacilli;Lactobacillales;Enterococcaceae;Enterococcus	Proteobacteria;Alphaproteobacteria;Sphingomonadales;Sphingomonadaceae;Novosphingobium	0.727541	0.00211092
Proteobacteria;Gammaproteobacteria;Pseudomonadales;Pseudomonadaceae;Other	Proteobacteria;Gammaproteobacteria;Enterobacteriales;Enterobacteriaceae;Serratia	0.725358	0.00221035
Firmicutes;Bacilli;Bacillales;Staphylococcaceae;Jeotgalicoccus	Firmicutes;Bacilli;Lactobacillales;Enterococcaceae;Other	0.724855	0.00223382
Firmicutes;Bacilli;Bacillales;Other;Other	Firmicutes;Bacilli;Bacillales;Bacillaceae;Other	0.724679	0.00224204
Firmicutes;Clostridia;Clostridiales;Other;Other	Firmicutes;Clostridia;Clostridiales;Ruminococcaceae;Subdoligranulum	0.724148	0.00226708
Bacteroidetes;Bacteroidia;Bacteroidales;Prevotellaceae;Other	Firmicutes;Clostridia;Clostridiales;Veillonellaceae;Other	0.722463	0.00234806
Proteobacteria;Gammaproteobacteria;Pseudomonadales;Pseudomonadaceae;Other	Proteobacteria;Gammaproteobacteria;Enterobacteriales;Enterobacteriaceae;Other	0.720684	0.00243602
Firmicutes;Clostridia;Clostridiales;Other;Other	Firmicutes;Clostridia;Other;Other;Other	0.720144	0.00246321
Proteobacteria;Gammaproteobacteria;Pseudomonadales;Pseudomonadaceae;Other	Proteobacteria;Alphaproteobacteria;Sphingomonadales;Sphingomonadaceae;Novosphingobium	0.719726	0.00248445
Actinobacteria;Actinobacteria;Actinomycetales;Dietziaceae;Dietzia	Proteobacteria;Betaproteobacteria;Burkholderiales;Comamonadaceae;Other	0.719307	0.00250589
Firmicutes;Bacilli;Bacillales;Bacillaceae;Other	Firmicutes;Bacilli;Bacillales;Planococcaceae;Kurthia	0.718288	0.00255859
Proteobacteria;Gammaproteobacteria;Pseudomonadales;Moraxellaceae;Enhydrobacter	Firmicutes;Bacilli;Lactobacillales;Enterococcaceae;Enterococcus	0.715959	0.00268249
Firmicutes;Bacilli;Bacillales;Bacillaceae;Exiguobacterium	Firmicutes;Bacilli;Lactobacillales;Enterococcaceae;Enterococcus	0.712534	0.00287328
Firmicutes;Bacilli;Lactobacillales;Enterococcaceae;Vagococcus	Proteobacteria;Betaproteobacteria;Burkholderiales;Alcaligenaceae;Alcaligenes	0.712236	0.00289041
Firmicutes;Clostridia;Clostridiales;Lachnospiraceae;Other	Firmicutes;Clostridia;Other;Other;Other	0.709211	0.00306863
Firmicutes;Bacilli;Lactobacillales;Other;Other	Firmicutes;Clostridia;Clostridiales;Ruminococcaceae;Subdoligranulum	0.70876	0.00309594
Firmicutes;Clostridia;Clostridiales;Incertae Sedis XI;Gallicola	Actinobacteria;Actinobacteria;Actinomycetales;Dietziaceae;Dietzia	0.708607	0.00310525
Actinobacteria;Actinobacteria;Actinomycetales;Microbacteriaceae;Leucobacter	Synergistetes;Synergistia;Synergistales;Synergistaceae;Cloacibacillus	0.708372	0.00311959
Firmicutes;Bacilli;Bacillales;Bacillaceae;Exiguobacterium	Proteobacteria;Alphaproteobacteria;Sphingomonadales;Sphingomonadaceae;Novosphingobium	0.70669	0.00322378
Firmicutes;Clostridia;Clostridiales;Lachnospiraceae;Other	Firmicutes;Clostridia;Clostridiales;Ruminococcaceae;Other	0.70612	0.00325974
Firmicutes;Clostridia;Clostridiales;Ruminococcaceae;Oscillibacter	Bacteroidetes;Other;Other;Other;Other	0.705914	0.00327279
Firmicutes;Bacilli;Lactobacillales;Enterococcaceae;Other	Proteobacteria;Alphaproteobacteria;Rhizobiales;Brucellaceae;Pseudochrobactrum	0.70549	0.00329984
Firmicutes;Bacilli;Bacillales;Staphylococcaceae;Jeotgalicoccus	Actinobacteria;Actinobacteria;Actinomycetales;Dietziaceae;Dietzia	0.705254	0.00331494
Firmicutes;Bacilli;Lactobacillales;Aerococcaceae;Aerococcus	Proteobacteria;Betaproteobacteria;Burkholderiales;Comamonadaceae;Other	0.702561	0.00349139
Firmicutes;Clostridia;Clostridiales;Other;Other	Firmicutes;Clostridia;Clostridiales;Ruminococcaceae;Butyricicoccus	0.702124	0.00352073
Actinobacteria;Actinobacteria;Actinomycetales;Corynebacteriaceae;Corynebacterium	Proteobacteria;Gammaproteobacteria;Enterobacteriales;Enterobacteriaceae;Escherichia/Shigella	0.699132	0.00372684
Firmicutes;Bacilli;Lactobacillales;Enterococcaceae;Other	Firmicutes;Bacilli;Bacillales;Other;Other	0.696054	0.00394872
Firmicutes;Clostridia;Clostridiales;Ruminococcaceae;Faecalibacterium	Firmicutes;Clostridia;Clostridiales;Ruminococcaceae;Oscillibacter	0.69273	0.00420004
Actinobacteria;Actinobacteria;Actinomycetales;Dietziaceae;Dietzia	Actinobacteria;Actinobacteria;Actinomycetales;Nocardiaceae;Gordonia	0.692708	0.00420179
Proteobacteria;Alphaproteobacteria;Rhizobiales;Brucellaceae;Pseudochrobactrum	Firmicutes;Clostridia;Clostridiales;Incertae Sedis XI;Anaerococcus	0.692513	0.00421689
Proteobacteria;Gammaproteobacteria;Pseudomonadales;Pseudomonadaceae;Pseudomonas	Firmicutes;Bacilli;Lactobacillales;Streptococcaceae;Streptococcus	0.691483	0.00429755
Firmicutes;Clostridia;Clostridiales;Ruminococcaceae;Subdoligranulum	Actinobacteria;Actinobacteria;Actinomycetales;Nocardiaceae;Gordonia	0.690416	0.00438241
Firmicutes;Bacilli;Bacillales;Staphylococcaceae;Staphylococcus	Firmicutes;Bacilli;Bacillales;Bacillaceae;Other	0.68985	0.00442799
Firmicutes;Bacilli;Bacillales;Staphylococcaceae;Staphylococcus	Actinobacteria;Actinobacteria;Actinomycetales;Dermabacteraceae;Brachybacterium	0.689544	0.00445275
Firmicutes;Clostridia;Clostridiales;Veillonellaceae;Other	Bacteroidetes;Other;Other;Other;Other	0.688821	0.00451171
Actinobacteria;Actinobacteria;Actinomycetales;Dietziaceae;Dietzia	Proteobacteria;Alphaproteobacteria;Rhizobiales;Rhizobiaceae;Rhizobium	0.687723	0.00460246
Actinobacteria;Actinobacteria;Actinomycetales;Microbacteriaceae;Other	Proteobacteria;Betaproteobacteria;Burkholderiales;Comamonadaceae;Other	0.685336	0.00480477
Firmicutes;Clostridia;Clostridiales;Peptostreptococcaceae;Sporacetigenium	Proteobacteria;Alphaproteobacteria;Sphingomonadales;Sphingomonadaceae;Novosphingobium	0.683887	0.00493097
Actinobacteria;Actinobacteria;Actinomycetales;Dietziaceae;Dietzia	Proteobacteria;Betaproteobacteria;Burkholderiales;Alcaligenaceae;Other	0.681671	0.005129
Firmicutes;Bacilli;Lactobacillales;Leuconostocaceae;Weissella	Proteobacteria;Gammaproteobacteria;Pseudomonadales;Moraxellaceae;Acinetobacter	0.679653	0.00531481
Firmicutes;Clostridia;Clostridiales;Ruminococcaceae;Other	Firmicutes;Clostridia;Clostridiales;Lachnospiraceae;Coprococcus	0.679507	0.00532848
Firmicutes;Clostridia;Clostridiales;Lachnospiraceae;Other	Firmicutes;Other;Other;Other;Other	0.679174	0.00535964
Firmicutes;Bacilli;Lactobacillales;Aerococcaceae;Facklamia	Proteobacteria;Betaproteobacteria;Burkholderiales;Comamonadaceae;Other	0.677347	0.00553362
Firmicutes;Bacilli;Lactobacillales;Enterococcaceae;Other	Firmicutes;Clostridia;Clostridiales;Ruminococcaceae;Subdoligranulum	0.676803	0.00558624
Actinobacteria;Actinobacteria;Actinomycetales;Microbacteriaceae;Other	Synergistetes;Synergistia;Synergistales;Synergistaceae;Cloacibacillus	0.676555	0.0056103
Actinobacteria;Actinobacteria;Actinomycetales;Corynebacteriaceae;Corynebacterium	Firmicutes;Erysipelotrichi;Erysipelotrichales;Erysipelotrichaceae;Other	0.676437	0.00562182
Firmicutes;Bacilli;Bacillales;Staphylococcaceae;Jeotgalicoccus	Proteobacteria;Gammaproteobacteria;Pseudomonadales;Moraxellaceae;Enhydrobacter	0.676185	0.00564651
Proteobacteria;Gammaproteobacteria;Pseudomonadales;Moraxellaceae;Enhydrobacter	Firmicutes;Erysipelotrichi;Erysipelotrichales;Erysipelotrichaceae;Other	0.676177	0.00564728
Proteobacteria;Gammaproteobacteria;Pseudomonadales;Moraxellaceae;Enhydrobacter	Proteobacteria;Alphaproteobacteria;Rhizobiales;Brucellaceae;Pseudochrobactrum	0.675315	0.00573225
Firmicutes;Bacilli;Lactobacillales;Aerococcaceae;Facklamia	Synergistetes;Synergistia;Synergistales;Synergistaceae;Cloacibacillus	0.674859	0.00577754
Proteobacteria;Gammaproteobacteria;Pseudomonadales;Moraxellaceae;Enhydrobacter	Synergistetes;Synergistia;Synergistales;Synergistaceae;Cloacibacillus	0.672052	0.00606291
Firmicutes;Erysipelotrichi;Erysipelotrichales;Erysipelotrichaceae;Other	Proteobacteria;Alphaproteobacteria;Rhizobiales;Rhizobiaceae;Rhizobium	0.671224	0.00614919
Firmicutes;Bacilli;Lactobacillales;Aerococcaceae;Aerococcus	Firmicutes;Erysipelotrichi;Erysipelotrichales;Erysipelotrichaceae;Other	0.669451	0.00633711
Actinobacteria;Actinobacteria;Actinomycetales;Microbacteriaceae;Leucobacter	Proteobacteria;Betaproteobacteria;Burkholderiales;Comamonadaceae;Other	0.665307	0.00679421
Firmicutes;Bacilli;Lactobacillales;Enterococcaceae;Vagococcus	Actinobacteria;Actinobacteria;Actinomycetales;Nocardiaceae;Gordonia	0.665114	0.00681605
Firmicutes;Bacilli;Lactobacillales;Lactobacillaceae;Lactobacillus	Firmicutes;Bacilli;Lactobacillales;Enterococcaceae;Enterococcus	-0.663643	0.00698487
Proteobacteria;Gammaproteobacteria;Pseudomonadales;Moraxellaceae;Acinetobacter	Deinococcus-Thermus;Deinococci;Deinococcales;Deinococcaceae;Deinococcus	0.663318	0.00702253
Actinobacteria;Actinobacteria;Actinomycetales;Other;Other	Firmicutes;Clostridia;Clostridiales;Incertae Sedis XI;Anaerococcus	0.663192	0.00703721
Firmicutes;Bacilli;Lactobacillales;Enterococcaceae;Other	Proteobacteria;Betaproteobacteria;Burkholderiales;Comamonadaceae;Other	0.662593	0.00710725
Proteobacteria;Gammaproteobacteria;Pseudomonadales;Moraxellaceae;Enhydrobacter	Proteobacteria;Betaproteobacteria;Burkholderiales;Alcaligenaceae;Other	0.661942	0.00718405
Actinobacteria;Actinobacteria;Actinomycetales;Microbacteriaceae;Other	Firmicutes;Erysipelotrichi;Erysipelotrichales;Erysipelotrichaceae;Other	0.661541	0.00723161
Proteobacteria;Betaproteobacteria;Burkholderiales;Comamonadaceae;Other	Proteobacteria;Alphaproteobacteria;Sphingomonadales;Sphingomonadaceae;Novosphingobium	0.661465	0.0072407
Firmicutes;Bacilli;Lactobacillales;Other;Other	Firmicutes;Erysipelotrichi;Erysipelotrichales;Erysipelotrichaceae;Other	0.660979	0.00729884
Actinobacteria;Actinobacteria;Actinomycetales;Dietziaceae;Dietzia	Firmicutes;Erysipelotrichi;Erysipelotrichales;Erysipelotrichaceae;Other	0.660345	0.00737508
Proteobacteria;Betaproteobacteria;Burkholderiales;Comamonadaceae;Other	Firmicutes;Bacilli;Lactobacillales;Enterococcaceae;Enterococcus	0.660052	0.00741061
Proteobacteria;Betaproteobacteria;Burkholderiales;Comamonadaceae;Other	Actinobacteria;Actinobacteria;Actinomycetales;Nocardiaceae;Gordonia	0.659199	0.0075147
Firmicutes;Bacilli;Lactobacillales;Aerococcaceae;Aerococcus	Firmicutes;Clostridia;Clostridiales;Other;Other	0.658896	0.00755186
Proteobacteria;Alphaproteobacteria;Rhizobiales;Brucellaceae;Pseudochrobactrum	Firmicutes;Clostridia;Clostridiales;Incertae Sedis XI;Helcococcus	0.658625	0.00758528
Deinococcus-Thermus;Deinococci;Deinococcales;Deinococcaceae;Deinococcus	Bacteroidetes;Bacteroidia;Bacteroidales;Other;Other	0.658597	0.00758874
Firmicutes;Bacilli;Lactobacillales;Other;Other	Synergistetes;Synergistia;Synergistales;Synergistaceae;Cloacibacillus	0.657456	0.00773095
Firmicutes;Bacilli;Lactobacillales;Aerococcaceae;Facklamia	Firmicutes;Erysipelotrichi;Erysipelotrichales;Erysipelotrichaceae;Other	0.656503	0.00785116
Firmicutes;Bacilli;Bacillales;Other;Other	Proteobacteria;Gammaproteobacteria;Pseudomonadales;Moraxellaceae;Enhydrobacter	0.654706	0.00808192
Firmicutes;Clostridia;Clostridiales;Other;Other	Firmicutes;Other;Other;Other;Other	0.653797	0.00820069
Firmicutes;Clostridia;Clostridiales;Incertae Sedis XIV;Blautia	Firmicutes;Clostridia;Clostridiales;Ruminococcaceae;Other	0.653309	0.00826498
Actinobacteria;Actinobacteria;Actinomycetales;Other;Other	Firmicutes;Clostridia;Clostridiales;Ruminococcaceae;Subdoligranulum	0.652608	0.0083581
Firmicutes;Bacilli;Lactobacillales;Other;Other	Firmicutes;Bacilli;Lactobacillales;Enterococcaceae;Vagococcus	0.651518	0.00850449
Firmicutes;Bacilli;Lactobacillales;Streptococcaceae;Streptococcus	Synergistetes;Synergistia;Synergistales;Synergistaceae;Cloacibacillus	0.648051	0.00898333
Proteobacteria;Alphaproteobacteria;Sphingomonadales;Other;Other	Proteobacteria;Gammaproteobacteria;Oceanospirillales;Halomonadaceae;Other	0.64734	0.00908412
Firmicutes;Bacilli;Bacillales;Staphylococcaceae;Staphylococcus	Firmicutes;Bacilli;Bacillales;Staphylococcaceae;Jeotgalicoccus	0.646125	0.00925827
Actinobacteria;Actinobacteria;Actinomycetales;Microbacteriaceae;Leucobacter	Firmicutes;Erysipelotrichi;Erysipelotrichales;Erysipelotrichaceae;Other	0.645322	0.00937495
Actinobacteria;Actinobacteria;Actinomycetales;Corynebacteriaceae;Corynebacterium	Firmicutes;Clostridia;Clostridiales;Ruminococcaceae;Subdoligranulum	0.643812	0.00959727
Actinobacteria;Actinobacteria;Actinomycetales;Other;Other	Actinobacteria;Actinobacteria;Actinomycetales;Dietziaceae;Dietzia	0.642763	0.00975417
Firmicutes;Bacilli;Bacillales;Bacillaceae;Other	Proteobacteria;Betaproteobacteria;Burkholderiales;Alcaligenaceae;Other	0.642408	0.00980766
Firmicutes;Bacilli;Lactobacillales;Aerococcaceae;Aerococcus	Synergistetes;Synergistia;Synergistales;Synergistaceae;Cloacibacillus	0.641223	0.00998804
Proteobacteria;Gammaproteobacteria;Pseudomonadales;Moraxellaceae;Enhydrobacter	Firmicutes;Clostridia;Clostridiales;Ruminococcaceae;Subdoligranulum	0.640914	0.0100354
Firmicutes;Bacilli;Bacillales;Other;Other	Actinobacteria;Actinobacteria;Actinomycetales;Dietziaceae;Dietzia	0.639294	0.0102871
Proteobacteria;Gammaproteobacteria;Enterobacteriales;Enterobacteriaceae;Escherichia/Shigella	Firmicutes;Bacilli;Lactobacillales;Enterococcaceae;Enterococcus	0.638987	0.0103354
Firmicutes;Clostridia;Clostridiales;Incertae Sedis XIV;Blautia	Firmicutes;Clostridia;Other;Other;Other	0.638933	0.0103439
Bacteroidetes;Bacteroidia;Bacteroidales;Prevotellaceae;Other	Bacteroidetes;Other;Other;Other;Other	0.638721	0.0103773
Actinobacteria;Actinobacteria;Actinomycetales;Corynebacteriaceae;Corynebacterium	Proteobacteria;Betaproteobacteria;Burkholderiales;Comamonadaceae;Other	0.638475	0.0104162
Bacteroidetes;Bacteroidia;Bacteroidales;Bacteroidaceae;Bacteroides	Bacteroidetes;Other;Other;Other;Other	0.638371	0.0104327
Firmicutes;Bacilli;Lactobacillales;Aerococcaceae;Globicatella	Synergistetes;Synergistia;Synergistales;Synergistaceae;Cloacibacillus	0.637619	0.0105525
Firmicutes;Bacilli;Lactobacillales;Enterococcaceae;Other	Proteobacteria;Gammaproteobacteria;Enterobacteriales;Enterobacteriaceae;Escherichia/Shigella	0.636924	0.0106643
Firmicutes;Bacilli;Lactobacillales;Lactobacillaceae;Lactobacillus	Proteobacteria;Betaproteobacteria;Burkholderiales;Comamonadaceae;Other	-0.63683	0.0106794
Firmicutes;Clostridia;Other;Other;Other	Proteobacteria;Deltaproteobacteria;Desulfovibrionales;Desulfovibrionaceae;Lawsonia	0.636184	0.0107842
Firmicutes;Clostridia;Clostridiales;Ruminococcaceae;Subdoligranulum	Actinobacteria;Actinobacteria;Actinomycetales;Dietziaceae;Dietzia	0.636114	0.0107955
Actinobacteria;Actinobacteria;Actinomycetales;Other;Other	Firmicutes;Clostridia;Clostridiales;Incertae Sedis XI;Helcococcus	0.631993	0.0114832
Firmicutes;Clostridia;Clostridiales;Ruminococcaceae;Subdoligranulum	Proteobacteria;Alphaproteobacteria;Rhizobiales;Brucellaceae;Pseudochrobactrum	0.631969	0.0114873
Actinobacteria;Actinobacteria;Actinomycetales;Corynebacteriaceae;Corynebacterium	Synergistetes;Synergistia;Synergistales;Synergistaceae;Cloacibacillus	0.63196	0.0114887
Firmicutes;Bacilli;Lactobacillales;Enterococcaceae;Other	Synergistetes;Synergistia;Synergistales;Synergistaceae;Cloacibacillus	0.63119	0.011621
Firmicutes;Bacilli;Bacillales;Other;Other	Firmicutes;Clostridia;Clostridiales;Other;Other	0.630006	0.0118266
Actinobacteria;Actinobacteria;Actinomycetales;Dietziaceae;Dietzia	Proteobacteria;Alphaproteobacteria;Rhizobiales;Brucellaceae;Pseudochrobactrum	0.624157	0.0128843
Firmicutes;Clostridia;Clostridiales;Lachnospiraceae;Other	Proteobacteria;Deltaproteobacteria;Desulfovibrionales;Desulfovibrionaceae;Lawsonia	0.623089	0.013085
Firmicutes;Clostridia;Clostridiales;Ruminococcaceae;Subdoligranulum	Synergistetes;Synergistia;Synergistales;Synergistaceae;Cloacibacillus	0.622891	0.0131226
Firmicutes;Clostridia;Clostridiales;Lachnospiraceae;Coprococcus	Bacteroidetes;Bacteroidia;Bacteroidales;Porphyromonadaceae;Barnesiella	0.621883	0.0133148
Firmicutes;Bacilli;Bacillales;Other;Other	Firmicutes;Clostridia;Clostridiales;Ruminococcaceae;Subdoligranulum	0.621427	0.0134024
Firmicutes;Clostridia;Clostridiales;Incertae Sedis XI;Gallicola	Synergistetes;Synergistia;Synergistales;Synergistaceae;Cloacibacillus	0.618894	0.0138974
Firmicutes;Bacilli;Lactobacillales;Aerococcaceae;Facklamia	Firmicutes;Clostridia;Clostridiales;Other;Other	0.616055	0.0144687
Actinobacteria;Actinobacteria;Actinomycetales;Corynebacteriaceae;Corynebacterium	Proteobacteria;Gammaproteobacteria;Pseudomonadales;Moraxellaceae;Acinetobacter	0.615283	0.0146272
Proteobacteria;Gammaproteobacteria;Pseudomonadales;Pseudomonadaceae;Other	Firmicutes;Clostridia;Clostridiales;Peptostreptococcaceae;Sporacetigenium	0.614139	0.0148645
Actinobacteria;Actinobacteria;Actinomycetales;Dietziaceae;Dietzia	Proteobacteria;Alphaproteobacteria;Sphingomonadales;Sphingomonadaceae;Novosphingobium	0.612696	0.0151682
Proteobacteria;Betaproteobacteria;Burkholderiales;Alcaligenaceae;Other	Firmicutes;Erysipelotrichi;Erysipelotrichales;Erysipelotrichaceae;Other	0.612024	0.0153112
Firmicutes;Bacilli;Bacillales;Staphylococcaceae;Jeotgalicoccus	Firmicutes;Bacilli;Lactobacillales;Enterococcaceae;Vagococcus	0.611878	0.0153422
Proteobacteria;Gammaproteobacteria;Pseudomonadales;Moraxellaceae;Acinetobacter	Firmicutes;Bacilli;Lactobacillales;Streptococcaceae;Streptococcus	0.610925	0.0155473
Firmicutes;Clostridia;Clostridiales;Ruminococcaceae;Oscillibacter	Proteobacteria;Deltaproteobacteria;Desulfovibrionales;Desulfovibrionaceae;Lawsonia	0.609681	0.0158178
Proteobacteria;Betaproteobacteria;Burkholderiales;Comamonadaceae;Other	Synergistetes;Synergistia;Synergistales;Synergistaceae;Cloacibacillus	0.607634	0.0162711
Firmicutes;Clostridia;Clostridiales;Other;Other	Firmicutes;Clostridia;Clostridiales;Ruminococcaceae;Other	0.606315	0.0165683
Firmicutes;Bacilli;Lactobacillales;Aerococcaceae;Globicatella	Proteobacteria;Betaproteobacteria;Burkholderiales;Comamonadaceae;Other	0.604981	0.0168734
Firmicutes;Bacilli;Bacillales;Staphylococcaceae;Jeotgalicoccus	Firmicutes;Bacilli;Bacillales;Planococcaceae;Kurthia	0.603059	0.0173201
Actinobacteria;Actinobacteria;Actinomycetales;Other;Other	Actinobacteria;Actinobacteria;Actinomycetales;Corynebacteriaceae;Other	0.602636	0.0174198
Firmicutes;Clostridia;Clostridiales;Lachnospiraceae;Other	Bacteroidetes;Bacteroidia;Bacteroidales;Porphyromonadaceae;Barnesiella	0.601495	0.0176905
Proteobacteria;Alphaproteobacteria;Sphingomonadales;Sphingomonadaceae;Novosphingobium	Deinococcus-Thermus;Deinococci;Deinococcales;Deinococcaceae;Deinococcus	0.601254	0.017748
Actinobacteria;Actinobacteria;Actinomycetales;Nocardiaceae;Gordonia	Synergistetes;Synergistia;Synergistales;Synergistaceae;Cloacibacillus	0.599884	0.0180783
Firmicutes;Bacilli;Lactobacillales;Lactobacillaceae;Lactobacillus	Proteobacteria;Alphaproteobacteria;Sphingomonadales;Sphingomonadaceae;Novosphingobium	-0.598498	0.0184171
Firmicutes;Bacilli;Bacillales;Staphylococcaceae;Jeotgalicoccus	Firmicutes;Clostridia;Clostridiales;Other;Other	0.597143	0.018753
Proteobacteria;Betaproteobacteria;Burkholderiales;Alcaligenaceae;Other	Proteobacteria;Gammaproteobacteria;Enterobacteriales;Enterobacteriaceae;Escherichia/Shigella	0.596692	0.0188657
Actinobacteria;Actinobacteria;Actinomycetales;Microbacteriaceae;Other	Firmicutes;Bacilli;Lactobacillales;Enterococcaceae;Vagococcus	0.596467	0.0189223
Proteobacteria;Gammaproteobacteria;Pseudomonadales;Moraxellaceae;Acinetobacter	Synergistetes;Synergistia;Synergistales;Synergistaceae;Cloacibacillus	0.595726	0.0191091
Firmicutes;Clostridia;Clostridiales;Lachnospiraceae;Other	Firmicutes;Clostridia;Clostridiales;Ruminococcaceae;Faecalibacterium	0.594931	0.0193113
Proteobacteria;Gammaproteobacteria;Pseudomonadales;Moraxellaceae;Enhydrobacter	Proteobacteria;Alphaproteobacteria;Sphingomonadales;Sphingomonadaceae;Novosphingobium	0.59142	0.0202239
Firmicutes;Clostridia;Clostridiales;Incertae Sedis XI;Gallicola	Proteobacteria;Betaproteobacteria;Burkholderiales;Comamonadaceae;Other	0.589688	0.0206859
Firmicutes;Clostridia;Clostridiales;Ruminococcaceae;Butyricicoccus	Firmicutes;Clostridia;Clostridiales;Ruminococcaceae;Oscillibacter	0.58876	0.0209367
Proteobacteria;Alphaproteobacteria;Sphingomonadales;Other;Other	Proteobacteria;Alphaproteobacteria;Sphingomonadales;Sphingomonadaceae;Novosphingobium	0.587494	0.0212829
Actinobacteria;Actinobacteria;Actinomycetales;Microbacteriaceae;Leucobacter	Firmicutes;Bacilli;Lactobacillales;Enterococcaceae;Vagococcus	0.586193	0.021643
Firmicutes;Bacilli;Bacillales;Staphylococcaceae;Jeotgalicoccus	Firmicutes;Clostridia;Clostridiales;Ruminococcaceae;Subdoligranulum	0.585141	0.0219374
Firmicutes;Clostridia;Clostridiales;Lachnospiraceae;Coprococcus	Firmicutes;Clostridia;Clostridiales;Ruminococcaceae;Oscillibacter	0.58391	0.0222859
Firmicutes;Bacilli;Lactobacillales;Aerococcaceae;Aerococcus	Firmicutes;Bacilli;Lactobacillales;Enterococcaceae;Enterococcus	0.583528	0.0223951
Actinobacteria;Actinobacteria;Actinomycetales;Dietziaceae;Dietzia	Proteobacteria;Gammaproteobacteria;Enterobacteriales;Enterobacteriaceae;Escherichia/Shigella	0.582204	0.022776
Firmicutes;Clostridia;Clostridiales;Ruminococcaceae;Subdoligranulum	Proteobacteria;Alphaproteobacteria;Rhizobiales;Rhizobiaceae;Rhizobium	0.578983	0.0237234
Actinobacteria;Actinobacteria;Actinomycetales;Microbacteriaceae;Other	Firmicutes;Bacilli;Lactobacillales;Enterococcaceae;Enterococcus	0.578306	0.0239265
Firmicutes;Bacilli;Bacillales;Bacillaceae;Exiguobacterium	Bacteroidetes;Bacteroidia;Bacteroidales;Porphyromonadaceae;Parabacteroides	-0.577815	0.0240744
Firmicutes;Bacilli;Lactobacillales;Enterococcaceae;Other	Proteobacteria;Alphaproteobacteria;Rhizobiales;Rhizobiaceae;Rhizobium	0.577749	0.0240944
Firmicutes;Clostridia;Clostridiales;Incertae Sedis XIV;Blautia	Proteobacteria;Deltaproteobacteria;Desulfovibrionales;Desulfovibrionaceae;Lawsonia	0.577192	0.0242631
Firmicutes;Bacilli;Bacillales;Bacillaceae;Exiguobacterium	Firmicutes;Clostridia;Clostridiales;Peptostreptococcaceae;Sporacetigenium	0.576912	0.0243484
Firmicutes;Bacilli;Lactobacillales;Lactobacillaceae;Lactobacillus	Firmicutes;Bacilli;Lactobacillales;Leuconostocaceae;Weissella	-0.576428	0.024496
Firmicutes;Clostridia;Clostridiales;Incertae Sedis XIV;Blautia	Firmicutes;Other;Other;Other;Other	0.574369	0.0251326
Actinobacteria;Actinobacteria;Actinomycetales;Dermabacteraceae;Brachybacterium	Firmicutes;Bacilli;Bacillales;Planococcaceae;Kurthia	0.572496	0.0257223
Proteobacteria;Gammaproteobacteria;Pseudomonadales;Pseudomonadaceae;Other	Bacteroidetes;Bacteroidia;Bacteroidales;Porphyromonadaceae;Parabacteroides	-0.57176	0.0259569
Proteobacteria;Betaproteobacteria;Burkholderiales;Alcaligenaceae;Other	Firmicutes;Clostridia;Clostridiales;Incertae Sedis XI;Helcococcus	0.571243	0.0261228
Firmicutes;Bacilli;Lactobacillales;Leuconostocaceae;Weissella	Proteobacteria;Gammaproteobacteria;Enterobacteriales;Enterobacteriaceae;Escherichia/Shigella	0.570729	0.0262883
Firmicutes;Bacilli;Lactobacillales;Other;Other	Proteobacteria;Betaproteobacteria;Burkholderiales;Comamonadaceae;Other	0.569921	0.0265504
Firmicutes;Clostridia;Clostridiales;Incertae Sedis XIV;Blautia	Firmicutes;Clostridia;Clostridiales;Ruminococcaceae;Oscillibacter	0.569551	0.026671
Firmicutes;Other;Other;Other;Other	Bacteroidetes;Bacteroidia;Bacteroidales;Porphyromonadaceae;Parabacteroides	0.567772	0.0272567
Proteobacteria;Betaproteobacteria;Burkholderiales;Alcaligenaceae;Other	Proteobacteria;Betaproteobacteria;Burkholderiales;Alcaligenaceae;Oligella	0.563923	0.028557
Proteobacteria;Gammaproteobacteria;Oceanospirillales;Halomonadaceae;Other	Firmicutes;Clostridia;Clostridiales;Veillonellaceae;Other	-0.563549	0.0286859
Firmicutes;Clostridia;Clostridiales;Peptostreptococcaceae;Sporacetigenium	Proteobacteria;Gammaproteobacteria;Pseudomonadales;Moraxellaceae;Acinetobacter	0.56324	0.0287927
Firmicutes;Bacilli;Lactobacillales;Leuconostocaceae;Weissella	Proteobacteria;Alphaproteobacteria;Sphingomonadales;Sphingomonadaceae;Novosphingobium	0.563204	0.0288049
Cyanobacteria;Cyanobacteria;Chloroplast;Streptophyta;Other	Firmicutes;Bacilli;Bacillales;Staphylococcaceae;Macrococcus	0.563088	0.0288451
Firmicutes;Clostridia;Clostridiales;Ruminococcaceae;Subdoligranulum	Firmicutes;Erysipelotrichi;Erysipelotrichales;Erysipelotrichaceae;Other	0.562434	0.0290723
Proteobacteria;Gammaproteobacteria;Pseudomonadales;Pseudomonadaceae;Other	Firmicutes;Bacilli;Lactobacillales;Leuconostocaceae;Weissella	0.562223	0.0291461
Firmicutes;Clostridia;Clostridiales;Lachnospiraceae;Other	Firmicutes;Clostridia;Clostridiales;Ruminococcaceae;Oscillibacter	0.561447	0.0294181
Firmicutes;Bacilli;Bacillales;Planococcaceae;Kurthia	Verrucomicrobia;Verrucomicrobiae;Verrucomicrobiales;Verrucomicrobiaceae;Akkermansia	-0.560503	0.0297515
Actinobacteria;Actinobacteria;Actinomycetales;Corynebacteriaceae;Corynebacterium	Firmicutes;Bacilli;Lactobacillales;Enterococcaceae;Vagococcus	0.560273	0.0298329
Firmicutes;Clostridia;Clostridiales;Other;Other	Bacteroidetes;Bacteroidia;Bacteroidales;Porphyromonadaceae;Barnesiella	0.559649	0.0300553
Proteobacteria;Alphaproteobacteria;Rhizobiales;Brucellaceae;Pseudochrobactrum	Proteobacteria;Betaproteobacteria;Burkholderiales;Alcaligenaceae;Oligella	0.55798	0.0306562
Proteobacteria;Gammaproteobacteria;Enterobacteriales;Enterobacteriaceae;Escherichia/Shigella	Synergistetes;Synergistia;Synergistales;Synergistaceae;Cloacibacillus	0.557481	0.0308376
Firmicutes;Bacilli;Lactobacillales;Aerococcaceae;Globicatella	Firmicutes;Erysipelotrichi;Erysipelotrichales;Erysipelotrichaceae;Other	0.557326	0.0308943
Proteobacteria;Gammaproteobacteria;Enterobacteriales;Enterobacteriaceae;Escherichia/Shigella	Firmicutes;Bacilli;Lactobacillales;Streptococcaceae;Streptococcus	0.556349	0.0312522
Proteobacteria;Betaproteobacteria;Burkholderiales;Alcaligenaceae;Other	Firmicutes;Clostridia;Clostridiales;Incertae Sedis XI;Anaerococcus	0.554468	0.0319503
Firmicutes;Bacilli;Bacillales;Other;Other	Firmicutes;Erysipelotrichi;Erysipelotrichales;Erysipelotrichaceae;Other	0.55399	0.0321296
Proteobacteria;Gammaproteobacteria;Pseudomonadales;Pseudomonadaceae;Other	Proteobacteria;Gammaproteobacteria;Pseudomonadales;Moraxellaceae;Enhydrobacter	0.552953	0.0325211
Firmicutes;Clostridia;Clostridiales;Ruminococcaceae;Subdoligranulum	Proteobacteria;Betaproteobacteria;Burkholderiales;Alcaligenaceae;Other	0.552497	0.0326943
Proteobacteria;Gammaproteobacteria;Enterobacteriales;Enterobacteriaceae;Serratia	Proteobacteria;Betaproteobacteria;Burkholderiales;Comamonadaceae;Other	0.55131	0.0331485
Proteobacteria;Gammaproteobacteria;Pseudomonadales;Pseudomonadaceae;Other	Deinococcus-Thermus;Deinococci;Deinococcales;Deinococcaceae;Deinococcus	0.55095	0.0332873
Firmicutes;Bacilli;Bacillales;Bacillaceae;Exiguobacterium	Firmicutes;Bacilli;Lactobacillales;Leuconostocaceae;Weissella	0.549813	0.0337282
Firmicutes;Bacilli;Lactobacillales;Aerococcaceae;Aerococcus	Firmicutes;Clostridia;Clostridiales;Incertae Sedis XIV;Blautia	0.549624	0.0338019
Firmicutes;Bacilli;Lactobacillales;Other;Other	Firmicutes;Bacilli;Bacillales;Bacillaceae;Other	0.54941	0.0338854
Firmicutes;Bacilli;Lactobacillales;Leuconostocaceae;Weissella	Bacteroidetes;Bacteroidia;Bacteroidales;Other;Other	0.548435	0.0342682
Proteobacteria;Gammaproteobacteria;Enterobacteriales;Enterobacteriaceae;Other	Proteobacteria;Betaproteobacteria;Burkholderiales;Comamonadaceae;Other	0.545553	0.0354193
Proteobacteria;Alphaproteobacteria;Sphingomonadales;Other;Other	Bacteroidetes;Bacteroidia;Bacteroidales;Porphyromonadaceae;Parabacteroides	-0.544971	0.0356552
Firmicutes;Bacilli;Lactobacillales;Enterococcaceae;Other	Proteobacteria;Gammaproteobacteria;Pseudomonadales;Moraxellaceae;Acinetobacter	0.544952	0.035663
Firmicutes;Bacilli;Bacillales;Staphylococcaceae;Jeotgalicoccus	Firmicutes;Bacilli;Lactobacillales;Enterococcaceae;Enterococcus	0.544746	0.0357469
Firmicutes;Clostridia;Clostridiales;Other;Other	Actinobacteria;Actinobacteria;Actinomycetales;Microbacteriaceae;Other	0.542186	0.0368004
Firmicutes;Clostridia;Clostridiales;Incertae Sedis XIV;Blautia	Firmicutes;Clostridia;Clostridiales;Ruminococcaceae;Faecalibacterium	0.541011	0.0372916
Firmicutes;Bacilli;Bacillales;Bacillaceae;Other	Bacteroidetes;Flavobacteria;Flavobacteriales;Flavobacteriaceae;Other	0.539972	0.03773
Firmicutes;Bacilli;Lactobacillales;Enterococcaceae;Other	Proteobacteria;Alphaproteobacteria;Sphingomonadales;Sphingomonadaceae;Novosphingobium	0.539658	0.0378631
Firmicutes;Bacilli;Lactobacillales;Lactobacillaceae;Lactobacillus	Firmicutes;Bacilli;Lactobacillales;Lactobacillaceae;Other	-0.539616	0.0378812
Proteobacteria;Alphaproteobacteria;Rhizobiales;Brucellaceae;Pseudochrobactrum	Actinobacteria;Actinobacteria;Actinomycetales;Corynebacteriaceae;Other	0.539177	0.0380682
Actinobacteria;Actinobacteria;Actinomycetales;Corynebacteriaceae;Corynebacterium	Proteobacteria;Alphaproteobacteria;Rhizobiales;Rhizobiaceae;Rhizobium	0.538992	0.0381471
Firmicutes;Bacilli;Bacillales;Bacillaceae;Exiguobacterium	Deinococcus-Thermus;Deinococci;Deinococcales;Deinococcaceae;Deinococcus	0.538701	0.0382715
Firmicutes;Bacilli;Lactobacillales;Lactobacillaceae;Other	Deinococcus-Thermus;Deinococci;Deinococcales;Deinococcaceae;Deinococcus	0.537676	0.0387124
Actinobacteria;Actinobacteria;Actinomycetales;Corynebacteriaceae;Corynebacterium	Firmicutes;Bacilli;Bacillales;Staphylococcaceae;Staphylococcus	0.53766	0.0387194
Firmicutes;Bacilli;Bacillales;Staphylococcaceae;Jeotgalicoccus	Proteobacteria;Betaproteobacteria;Burkholderiales;Comamonadaceae;Other	0.537585	0.0387519
Firmicutes;Bacilli;Bacillales;Other;Other	Synergistetes;Synergistia;Synergistales;Synergistaceae;Cloacibacillus	0.536674	0.0391474
Firmicutes;Clostridia;Clostridiales;Incertae Sedis XI;Gallicola	Firmicutes;Erysipelotrichi;Erysipelotrichales;Erysipelotrichaceae;Other	0.536377	0.0392768
Cyanobacteria;Cyanobacteria;Chloroplast;Streptophyta;Other	Proteobacteria;Alphaproteobacteria;Sphingomonadales;Sphingomonadaceae;Novosphingobium	-0.534698	0.0400153
Firmicutes;Bacilli;Lactobacillales;Lactobacillaceae;Other	Proteobacteria;Betaproteobacteria;Burkholderiales;Alcaligenaceae;Other	-0.532459	0.0410157
Proteobacteria;Gammaproteobacteria;Enterobacteriales;Enterobacteriaceae;Serratia	Proteobacteria;Alphaproteobacteria;Sphingomonadales;Sphingomonadaceae;Novosphingobium	0.532414	0.041036
Firmicutes;Bacilli;Bacillales;Staphylococcaceae;Staphylococcus	Actinobacteria;Actinobacteria;Actinomycetales;Dietziaceae;Dietzia	0.532266	0.0411031
Firmicutes;Clostridia;Clostridiales;Other;Other	Proteobacteria;Alphaproteobacteria;Rhizobiales;Brucellaceae;Pseudochrobactrum	0.531852	0.04129
Proteobacteria;Gammaproteobacteria;Enterobacteriales;Enterobacteriaceae;Escherichia/Shigella	Deinococcus-Thermus;Deinococci;Deinococcales;Deinococcaceae;Deinococcus	0.531461	0.0414678
Proteobacteria;Betaproteobacteria;Burkholderiales;Alcaligenaceae;Other	Bacteroidetes;Flavobacteria;Flavobacteriales;Flavobacteriaceae;Other	0.530411	0.0419473
Firmicutes;Clostridia;Clostridiales;Other;Other	Actinobacteria;Actinobacteria;Actinomycetales;Microbacteriaceae;Leucobacter	0.529502	0.0423658
Proteobacteria;Gammaproteobacteria;Oceanospirillales;Halomonadaceae;Other	Bacteroidetes;Bacteroidia;Bacteroidales;Bacteroidaceae;Bacteroides	-0.529072	0.0425646
Actinobacteria;Actinobacteria;Actinomycetales;Corynebacteriaceae;Other	Bacteroidetes;Bacteroidia;Bacteroidales;Other;Other	0.528619	0.0427752
Actinobacteria;Actinobacteria;Actinomycetales;Dietziaceae;Dietzia	Synergistetes;Synergistia;Synergistales;Synergistaceae;Cloacibacillus	0.527512	0.0432927
Firmicutes;Bacilli;Lactobacillales;Aerococcaceae;Facklamia	Firmicutes;Bacilli;Lactobacillales;Enterococcaceae;Vagococcus	0.526314	0.0438577
Proteobacteria;Gammaproteobacteria;Enterobacteriales;Enterobacteriaceae;Other	Proteobacteria;Alphaproteobacteria;Sphingomonadales;Sphingomonadaceae;Novosphingobium	0.525071	0.0444499
Firmicutes;Clostridia;Clostridiales;Incertae Sedis XI;Gallicola	Firmicutes;Clostridia;Clostridiales;Other;Other	0.524517	0.0447158
Firmicutes;Bacilli;Lactobacillales;Aerococcaceae;Globicatella	Firmicutes;Clostridia;Clostridiales;Other;Other	0.52424	0.0448492
Firmicutes;Clostridia;Clostridiales;Other;Other	Proteobacteria;Deltaproteobacteria;Desulfovibrionales;Desulfovibrionaceae;Lawsonia	0.523522	0.0451963
Proteobacteria;Gammaproteobacteria;Pseudomonadales;Pseudomonadaceae;Pseudomonas	Bacteroidetes;Bacteroidia;Bacteroidales;Prevotellaceae;Other	0.522614	0.0456379
Proteobacteria;Gammaproteobacteria;Enterobacteriales;Enterobacteriaceae;Serratia	Proteobacteria;Betaproteobacteria;Burkholderiales;Alcaligenaceae;Alcaligenes	-0.522596	0.0456468
Actinobacteria;Actinobacteria;Actinomycetales;Other;Other	Proteobacteria;Betaproteobacteria;Burkholderiales;Comamonadaceae;Other	0.521827	0.0460233
Firmicutes;Clostridia;Clostridiales;Other;Other	Firmicutes;Bacilli;Lactobacillales;Other;Other	0.52004	0.0469074
Firmicutes;Clostridia;Clostridiales;Incertae Sedis XIV;Blautia	Synergistetes;Synergistia;Synergistales;Synergistaceae;Cloacibacillus	0.51992	0.0469671
Firmicutes;Clostridia;Clostridiales;Other;Other	Firmicutes;Clostridia;Clostridiales;Ruminococcaceae;Oscillibacter	0.519826	0.0470142
Proteobacteria;Gammaproteobacteria;Enterobacteriales;Enterobacteriaceae;Other	Proteobacteria;Betaproteobacteria;Burkholderiales;Alcaligenaceae;Alcaligenes	-0.51857	0.0476439
Firmicutes;Bacilli;Lactobacillales;Other;Other	Firmicutes;Bacilli;Lactobacillales;Enterococcaceae;Enterococcus	0.517739	0.0480641
Firmicutes;Bacilli;Lactobacillales;Aerococcaceae;Facklamia	Firmicutes;Bacilli;Lactobacillales;Enterococcaceae;Enterococcus	0.517448	0.0482117
Firmicutes;Bacilli;Bacillales;Staphylococcaceae;Staphylococcus	Firmicutes;Bacilli;Bacillales;Other;Other	0.516468	0.0487117
Actinobacteria;Actinobacteria;Actinomycetales;Other;Other	Synergistetes;Synergistia;Synergistales;Synergistaceae;Cloacibacillus	0.516316	0.0487897
Actinobacteria;Actinobacteria;Actinomycetales;Microbacteriaceae;Leucobacter	Firmicutes;Bacilli;Lactobacillales;Enterococcaceae;Enterococcus	0.51626	0.0488187
Proteobacteria;Gammaproteobacteria;Pseudomonadales;Moraxellaceae;Enhydrobacter	Proteobacteria;Gammaproteobacteria;Enterobacteriales;Enterobacteriaceae;Escherichia/Shigella	0.516149	0.0488755
Firmicutes;Clostridia;Clostridiales;Incertae Sedis XIV;Blautia	Bacteroidetes;Bacteroidia;Bacteroidales;Porphyromonadaceae;Barnesiella	0.515434	0.0492436
Firmicutes;Bacilli;Bacillales;Staphylococcaceae;Jeotgalicoccus	Firmicutes;Erysipelotrichi;Erysipelotrichales;Erysipelotrichaceae;Other	0.514494	0.0497309
Note: Taxonomic unit as phylum, class, order, family and genus was spaced by semicolon. And the units were not identified as other. The ratios of one genus in one sample in different treatments as the trait values of genus were used to compute the correlation coefficients among the genera use the pakages psych package of R. the absolute values of correlation coefficient (more than 0.51 and p-valu…
